# Supplementary material for: Three new species of entimine weevils in Early Miocene amber from the Dominican Republic (Coleoptera: Curculionidae)
Source: Biodivers Data J. 2017 Feb 3;(5):e10469. doi: 10.3897/BDJ.5.e10469 (PMC5345054; doi:10.3897/BDJ.5.e10469)
Supplement: Supplementary material 2 — Euler/X input data file for the taxonomic concept alignment of ﻿Scelianoma﻿ Franz and Girón 2009 sec. auctorum [file bdj-05-e10469-s002.txt]

# Franz, N.M. & G. Zhang. 2017. Supplementary data file.
# "Three new species of entimine weevils in Early Miocene amber from the Dominican Republic (Coleoptera: Curculionidae)"
# Biodiversity Data Journal, Document 6093
# Euler/X input data file for the taxonomic concept alignment of Scelianoma Franz and Girón 2009 sec. auctorum
# 2009: Franz and Girón. Neotropical Entomology 38(2): 219‑230.
# 2012: Franz. Zoological Journal of the Linnean Society 164(3): 510‑557.
# 2017: Franz & Zhang. Biodiversity Data Journal.
# Euler/X commands used: euler2 align [data file name]; euler2 show iv; euler2 show pw

taxonomy 2017 FranzZhang
(Scelianoma Scelianoma_compacta Scelianoma_elydimorpha)

taxonomy 2012 Franz
(Scelianoma Scelianoma_elydimorpha)

taxonomy 2009 FranzGirón
(Scelianoma Scelianoma_elydimorpha)

articulation 2017-2012 FranzZhang-Franz
[2017.Scelianoma_elydimorpha equals 2012.Scelianoma_elydimorpha]

articulation 2012-2009 FranzZhang-FranzGirón
[2012.Scelianoma_elydimorpha equals 2009.Scelianoma_elydimorpha]
