# Supplementary material for: Three new species of entimine weevils in Early Miocene amber from the Dominican Republic (Coleoptera: Curculionidae)
Source: Biodivers Data J. 2017 Feb 3;(5):e10469. doi: 10.3897/BDJ.5.e10469 (PMC5345054; doi:10.3897/BDJ.5.e10469)
Supplement: Supplementary material 6 — Euler/X input data file for the taxonomic concept alignment o﻿f Tropirhinus Schoenherr 1823 sec. auctorum [file bdj-05-e10469-s006.txt]

# Franz, N.M. & G. Zhang. 2017. Supplementary data file.
# "Three new species of entimine weevils in Early Miocene amber from the Dominican Republic (Coleoptera: Curculionidae)"
# Biodiversity Data Journal, Document 6093
# Euler/X input data file for the taxonomic concept alignment of Tropirhinus Schoenherr 1823 sec. auctorum
# 1982: O'Brien & Wibmer. Memoirs of the American Entomological Institute 34: 1‑382.
# 1999: Morrone. Anales del Instituto de Biología, Universidad Nacional Autónoma de México. Serie Zoología 70(2): 99‑168.
# 2012: Franz. Zoological Journal of the Linnean Society 164(3): 510‑557.
# 2017: Franz & Zhang. Biodiversity Data Journal.
# Euler/X commands used: euler2 align [data file name]; euler2 show iv; euler2 show pw

taxonomy 2017 FranzZhang
(Tropirhinus Tropirhinus_elegans Tropirhinus_novemdecimpunctatus Tropirhinus_palpebratus Tropirhinus_tredecimmaculatus)

taxonomy 2012 Franz
(Tropirhinus Tropirhinus_elegans nc_Tropirhinus)

taxonomy 1999 Morrone
(Tropirhinus Tropirhinus_elegans Tropirhinus_novemdecimpunctatus Tropirhinus_tredecimmaculatus)

taxonomy 1982 OBrienWibmer
(Tropirhinus Tropirhinus_elegans Tropirhinus_novemdecimpunctatus Tropirhinus_tredecimmaculatus)

articulation 2017-2012 FranzZhang-Franz
[2017.Tropirhinus_elegans equals 2012.Tropirhinus_elegans]
[2017.Tropirhinus_novemdecimpunctatus is_included_in 2012.nc_Tropirhinus]
[2017.Tropirhinus_tredecimmaculatus is_included_in 2012.nc_Tropirhinus]

articulation 2017-1982 FranzZhang-OBrienWibmer
[2017.Tropirhinus includes 1982.Tropirhinus]
[2017.Tropirhinus_novemdecimpunctatus equals 1982.Tropirhinus_novemdecimpunctatus]
[2017.Tropirhinus_tredecimmaculatus equals 1982.Tropirhinus_tredecimmaculatus]

articulation 2012-1999 Franz-Morrone
[2012.Tropirhinus equals 1999.Tropirhinus]
[2012.Tropirhinus_elegans equals 1999.Tropirhinus_elegans]
[2012.nc_Tropirhinus includes 1999.Tropirhinus_novemdecimpunctatus]
[2012.nc_Tropirhinus includes 1999.Tropirhinus_tredecimmaculatus]

articulation 2012-1982 Franz-OBrienWibmer
[2012.Tropirhinus equals 1982.Tropirhinus]

articulation 1999-1982 Morrone-OBrienWibmer
[1999.Tropirhinus equals 1982.Tropirhinus]
[1999.Tropirhinus_elegans equals 1982.Tropirhinus_elegans]
[1999.Tropirhinus_novemdecimpunctatus equals 1982.Tropirhinus_novemdecimpunctatus]
[1999.Tropirhinus_tredecimmaculatus equals 1982.Tropirhinus_tredecimmaculatus]
