# Supplementary material for: Three new species of entimine weevils in Early Miocene amber from the Dominican Republic (Coleoptera: Curculionidae)
Source: Biodivers Data J. 2017 Feb 3;(5):e10469. doi: 10.3897/BDJ.5.e10469 (PMC5345054; doi:10.3897/BDJ.5.e10469)
Supplement: Supplementary material 10 — Euler/X input data file for the taxonomic concept alignment of ﻿Diaprepes﻿ Schoenherr 1823 sec. auctorum [file bdj-05-e10469-s010.txt]

# Franz, N.M. & G. Zhang. 2017. Supplementary data file.
# "Three new species of entimine weevils in Early Miocene amber from the Dominican Republic (Coleoptera: Curculionidae)"
# Biodiversity Data Journal, Document 6093
# Euler/X input data file for the taxonomic concept alignment of Diaprepes Schoenherr 1823 sec. auctorum
# 1982: O'Brien & Wibmer. Memoirs of the American Entomological Institute 34: 1‑382.
# 1999: Morrone. Anales del Instituto de Biología, Universidad Nacional Autónoma de México. Serie Zoología 70(2): 99‑168.
# 2001: O'Brien & Kovarik. Diaprepes, Short Course & Workshop Proceedings, pp. 1-7. 
# 2012: Franz. Zoological Journal of the Linnean Society 164(3): 510‑557.
# 2017: Franz & Zhang. Biodiversity Data Journal.
# Euler/X commands used: euler2 align [data file name]; euler2 show iv; euler2 show pw

taxonomy 2017 FranzZhang
(Diaprepes Diaprepes_anticus nc_Diaprepes)

taxonomy 2012 Franz
(Diaprepes Diaprepes_abbreviatus Diaprepes_balloui Diaprepes_comma Diaprepes_doublierii Diaprepes_famelicus Diaprepes_marginicollis Diaprepes_maugei Diaprepes_rohrii nc_Diaprepes)

taxonomy 2001 OBrienKovarik
(Diaprepes Diaprepes_abbreviatus Diaprepes_balloui Diaprepes_boxi Diaprepes_comma Diaprepes_doublierii Diaprepes_excavatus Diaprepes_famelicus Diaprepes_glaucus Diaprepes_marginatus Diaprepes_maugei Diaprepes_reticulatus Diaprepes_revestitus Diaprepes_rohrii Diaprepes_rufescens Diaprepes_sommeri Diaprepes_variegatus)

taxonomy 1999 Morrone
(Diaprepes Diaprepes_abbreviatus Diaprepes_albofasciatus Diaprepes_balloui Diaprepes_barbadensis Diaprepes_boxi Diaprepes_comma Diaprepes_doublierii Diaprepes_elegantulus Diaprepes_esuriens Diaprepes_excavatus Diaprepes_famelicus Diaprepes_glaucus Diaprepes_marginatus Diaprepes_maugei Diaprepes_pulverulentus Diaprepes_reticulatus Diaprepes_revestitus Diaprepes_rohrii Diaprepes_rufescens Diaprepes_sommeri Diaprepes_spengleri Diaprepes_variegatus)

taxonomy 1982 OBrienWibmer
(Diaprepes Diaprepes_abbreviatus Diaprepes_albofasciatus Diaprepes_balloui Diaprepes_boxi Diaprepes_doublierii Diaprepes_excavatus Diaprepes_famelicus Diaprepes_glaucus Diaprepes_marginatus Diaprepes_maugei Diaprepes_pulverulentus Diaprepes_reticulatus Diaprepes_revestitus Diaprepes_rohrii Diaprepes_rufescens Diaprepes_sommeri Diaprepes_spengleri Diaprepes_variegatus Diaprepes_viridans)

articulation 2017-2012 FranzZhang-Franz
[2017.nc_Diaprepes equals 2012.Diaprepes]

articulation 2017-1999 FranzZhang-Morrone
[2017.Diaprepes_anticus disjoint 1999.Diaprepes]
[2017.Diaprepes disjoint 1999.Diaprepes_albofasciatus]
[2017.Diaprepes disjoint 1999.Diaprepes_pulverulentus]

articulation 2017-1982 FranzZhang-OBrienWibmer
[2017.Diaprepes_anticus disjoint 1982.Diaprepes]
[2017.Diaprepes disjoint 1982.Diaprepes_viridans]

articulation 2012-2001 Franz-OBrienKovarik
[2012.Diaprepes_abbreviatus equals 2001.Diaprepes_abbreviatus]
[2012.Diaprepes_balloui equals 2001.Diaprepes_balloui]
[2012.nc_Diaprepes includes 2001.Diaprepes_boxi]
[2012.Diaprepes_comma equals 2001.Diaprepes_comma]
[2012.Diaprepes_doublierii equals 2001.Diaprepes_doublierii]
[2012.nc_Diaprepes includes 2001.Diaprepes_excavatus]
[2012.Diaprepes_famelicus equals 2001.Diaprepes_famelicus]
[2012.nc_Diaprepes includes 2001.Diaprepes_glaucus]
[2012.nc_Diaprepes includes 2001.Diaprepes_marginatus]
[2012.Diaprepes_maugei equals 2001.Diaprepes_maugei]
[2012.nc_Diaprepes includes 2001.Diaprepes_reticulatus]
[2012.nc_Diaprepes includes 2001.Diaprepes_revestitus]
[2012.Diaprepes_rohrii equals 2001.Diaprepes_rohrii]
[2012.nc_Diaprepes includes 2001.Diaprepes_rufescens]
[2012.nc_Diaprepes includes 2001.Diaprepes_sommeri]
[2012.nc_Diaprepes includes 2001.Diaprepes_variegatus]
[2012.nc_Diaprepes is_included_in 2001.Diaprepes]

articulation 2012-1999 Franz-Morrone
[2012.Diaprepes disjoint 1999.Diaprepes_albofasciatus]
[2012.Diaprepes disjoint 1999.Diaprepes_pulverulentus]
[2012.Diaprepes_marginicollis disjoint 1999.Diaprepes]

articulation 2012-1982 Franz-OBrienWibmer
[2012.Diaprepes disjoint 1982.Diaprepes_viridans]
[2012.Diaprepes_marginicollis disjoint 1982.Diaprepes]		

articulation 2001-1999 OBrienKovarik-Morrone
[2001.Diaprepes_abbreviatus includes 1999.Diaprepes_abbreviatus]
[2001.Diaprepes_balloui equals 1999.Diaprepes_balloui]
[2001.Diaprepes_famelicus includes 1999.Diaprepes_barbadensis]
[2001.Diaprepes_boxi equals 1999.Diaprepes_boxi]
[2001.Diaprepes_comma equals 1999.Diaprepes_comma]
[2001.Diaprepes_comma equals 1999.Diaprepes_comma]
[2001.Diaprepes_doublierii equals 1999.Diaprepes_doublierii]
[2001.Diaprepes_famelicus includes 1999.Diaprepes_elegantulus]
[2001.Diaprepes_famelicus includes 1999.Diaprepes_esuriens]
[2001.Diaprepes_excavatus equals 1999.Diaprepes_excavatus]
[2001.Diaprepes_famelicus includes 1999.Diaprepes_famelicus]
[2001.Diaprepes_glaucus equals 1999.Diaprepes_glaucus]
[2001.Diaprepes_marginatus equals 1999.Diaprepes_marginatus]
[2001.Diaprepes_maugei equals 1999.Diaprepes_maugei]
[2001.Diaprepes_reticulatus equals 1999.Diaprepes_reticulatus]
[2001.Diaprepes_revestitus equals 1999.Diaprepes_revestitus]
[2001.Diaprepes_rohrii equals 1999.Diaprepes_rohrii]
[2001.Diaprepes_rufescens equals 1999.Diaprepes_rufescens]
[2001.Diaprepes_sommeri equals 1999.Diaprepes_sommeri]
[2001.Diaprepes_abbreviatus includes 1999.Diaprepes_spengleri]
[2001.Diaprepes_variegatus equals 1999.Diaprepes_variegatus]
[2001.Diaprepes is_included_in 1999.Diaprepes]
[2001.Diaprepes disjoint 1999.Diaprepes_albofasciatus]
[2001.Diaprepes disjoint 1999.Diaprepes_pulverulentus]

articulation 1999-1982 Morrone-OBrienWibmer
[1999.Diaprepes_abbreviatus equals 1982.Diaprepes_abbreviatus]
[1999.Diaprepes_albofasciatus equals 1982.Diaprepes_albofasciatus]
[1999.Diaprepes_balloui equals 1982.Diaprepes_balloui]
[1999.Diaprepes_barbadensis is_included_in 1982.Diaprepes_famelicus]
[1999.Diaprepes_boxi equals 1982.Diaprepes_boxi]
[1999.Diaprepes_comma is_included_in 1982.Diaprepes_doublierii]
[1999.Diaprepes_doublierii is_included_in 1982.Diaprepes_doublierii]
[1999.Diaprepes_elegantulus is_included_in 1982.Diaprepes_famelicus]
[1999.Diaprepes_esuriens is_included_in 1982.Diaprepes_famelicus]
[1999.Diaprepes_excavatus equals 1982.Diaprepes_excavatus]
[1999.Diaprepes_famelicus is_included_in 1982.Diaprepes_famelicus]
[1999.Diaprepes_glaucus equals 1982.Diaprepes_glaucus]
[1999.Diaprepes_marginatus equals 1982.Diaprepes_marginatus]
[1999.Diaprepes_maugei equals 1982.Diaprepes_maugei]
[1999.Diaprepes_pulverulentus equals 1982.Diaprepes_pulverulentus]
[1999.Diaprepes_reticulatus equals 1982.Diaprepes_reticulatus]
[1999.Diaprepes_revestitus equals 1982.Diaprepes_revestitus]
[1999.Diaprepes_rohrii equals 1982.Diaprepes_rohrii]
[1999.Diaprepes_rufescens equals 1982.Diaprepes_rufescens]
[1999.Diaprepes_sommeri equals 1982.Diaprepes_sommeri]
[1999.Diaprepes_spengleri equals 1982.Diaprepes_spengleri]
[1999.Diaprepes_variegatus equals 1982.Diaprepes_variegatus]
[1999.Diaprepes includes 1982.Diaprepes_doublierii]
[1999.Diaprepes includes 1982.Diaprepes_famelicus]
