# Supplementary material for: Three new species of entimine weevils in Early Miocene amber from the Dominican Republic (Coleoptera: Curculionidae)
Source: Biodivers Data J. 2017 Feb 3;(5):e10469. doi: 10.3897/BDJ.5.e10469 (PMC5345054; doi:10.3897/BDJ.5.e10469)
Supplement: XML Treatment for Tropirhinus palpebratus [file BDJ.5.e10469-treatment2.xml]

<!DOCTYPE tp:taxon-treatment
  PUBLIC "-//TaxonX//DTD Taxonomic Treatment Publishing DTD v0 20100105//EN" "tax-treatment-NSO.dtd">
<tp:taxon-treatment xmlns:tp="http://www.plazi.org/taxpub"><tp:treatment-meta><mixed-citation publication-type="journal"><person-group><name><surname>Franz</surname><given-names>Nico</given-names></name><name><surname>Zhang</surname><given-names>Guanyang</given-names></name></person-group><article-title>Three new species of entimine weevils in Early Miocene amber from the Dominican Republic (<tp:taxon-name><tp:taxon-name-part taxon-name-part-type="order">Coleoptera</tp:taxon-name-part></tp:taxon-name>: <tp:taxon-name><tp:taxon-name-part taxon-name-part-type="family">Curculionidae</tp:taxon-name-part></tp:taxon-name>)</article-title><source>Biodivers Data J</source><day>03</day><month>2</month><year>2017</year><volume>2017</volume><issue>5</issue><pub-id pub-id-type="doi">10.3897/BDJ.5.e10469</pub-id></mixed-citation></tp:treatment-meta><tp:nomenclature><tp:taxon-name><tp:taxon-name-part taxon-name-part-type="genus">Tropirhinus</tp:taxon-name-part> <tp:taxon-name-part taxon-name-part-type="species">palpebratus</tp:taxon-name-part><object-id xmlns:xlink="http://www.w3.org/1999/xlink" xlink:type="simple" object-id-type="SCAN (Symbiota)">http://symbiota4.acis.ufl.edu/scan/portal/collections/individual/index.php?occid=25836760</object-id><object-id xmlns:xlink="http://www.w3.org/1999/xlink" content-type="zoobank" xlink:type="simple" object-id-type="ZooBank">urn:lsid:zoobank.org:act:2E8D32B1-D021-4E02-BABE-B494098D4C94</object-id></tp:taxon-name><tp:taxon-authority>Franz &amp; Zhang [FZ2017]</tp:taxon-authority><tp:taxon-status xmlns:xlink="http://www.w3.org/1999/xlink" xlink:type="simple">sp. n.</tp:taxon-status></tp:nomenclature><tp:treatment-sec sec-type="materials"><title>Materials</title><list list-type="alpha-lower" list-content="occurrences"><list-item><p><bold>Type status:</bold> <named-content xmlns:xlink="http://www.w3.org/1999/xlink" content-type="dwc:typeStatus" xlink:type="simple">Holotype</named-content>. <bold>Occurrence:</bold> catalogNumber: <named-content xmlns:xlink="http://www.w3.org/1999/xlink" content-type="dwc:catalogNumber" xlink:type="simple">ARTSYS0000270</named-content>; recordNumber: <named-content xmlns:xlink="http://www.w3.org/1999/xlink" content-type="dwc:recordNumber" xlink:type="simple">Woodruff #9768</named-content>; recordedBy: <named-content xmlns:xlink="http://www.w3.org/1999/xlink" content-type="dwc:recordedBy" xlink:type="simple">R.E. Woodruff</named-content>; individualCount: <named-content xmlns:xlink="http://www.w3.org/1999/xlink" content-type="dwc:individualCount" xlink:type="simple">1</named-content>; sex: <named-content xmlns:xlink="http://www.w3.org/1999/xlink" content-type="dwc:sex" xlink:type="simple">Female</named-content>; lifeStage: <named-content xmlns:xlink="http://www.w3.org/1999/xlink" content-type="dwc:lifeStage" xlink:type="simple">Adult</named-content>; preparations: <named-content xmlns:xlink="http://www.w3.org/1999/xlink" content-type="dwc:preparations" xlink:type="simple">Amber inclusion</named-content>; disposition: <named-content xmlns:xlink="http://www.w3.org/1999/xlink" content-type="dwc:disposition" xlink:type="simple">USNM, on loan</named-content>; otherCatalogNumbers: <named-content xmlns:xlink="http://www.w3.org/1999/xlink" content-type="dwc:otherCatalogNumbers" xlink:type="simple">USNM505319</named-content>; occurrenceID: <named-content xmlns:xlink="http://www.w3.org/1999/xlink" content-type="dwc:occurrenceID" xlink:type="simple">266d8782-5bf5-4763-b3fa-ea057a3fc55a</named-content>; <bold>Taxon:</bold> scientificName: <named-content xmlns:xlink="http://www.w3.org/1999/xlink" content-type="dwc:scientificName" xlink:type="simple"><tp:taxon-name><tp:taxon-name-part taxon-name-part-type="genus">Tropirhinus</tp:taxon-name-part> <tp:taxon-name-part taxon-name-part-type="species">palpebratus</tp:taxon-name-part></tp:taxon-name></named-content>; nameAccordingTo: <named-content xmlns:xlink="http://www.w3.org/1999/xlink" content-type="dwc:nameAccordingTo" xlink:type="simple">Franz &amp; Zhang 2017</named-content>; namePublishedIn: <named-content xmlns:xlink="http://www.w3.org/1999/xlink" content-type="dwc:namePublishedIn" xlink:type="simple">Franz, N.M. &amp; G. Zhang. 2017. Three new species of entimine weevils in Early Miocene amber from the Dominican Republic (<tp:taxon-name><tp:taxon-name-part taxon-name-part-type="order">Coleoptera</tp:taxon-name-part></tp:taxon-name>: <tp:taxon-name><tp:taxon-name-part taxon-name-part-type="family">Curculionidae</tp:taxon-name-part></tp:taxon-name>). Biodiversity Data Journal.</named-content>; kingdom: <named-content xmlns:xlink="http://www.w3.org/1999/xlink" content-type="dwc:kingdom" xlink:type="simple"><tp:taxon-name><tp:taxon-name-part taxon-name-part-type="kingdom">Animalia</tp:taxon-name-part></tp:taxon-name></named-content>; phylum: <named-content xmlns:xlink="http://www.w3.org/1999/xlink" content-type="dwc:phylum" xlink:type="simple"><tp:taxon-name><tp:taxon-name-part taxon-name-part-type="phylum">Arthropoda</tp:taxon-name-part></tp:taxon-name></named-content>; class: <named-content xmlns:xlink="http://www.w3.org/1999/xlink" content-type="dwc:class" xlink:type="simple"><tp:taxon-name><tp:taxon-name-part taxon-name-part-type="class">Insecta</tp:taxon-name-part></tp:taxon-name></named-content>; order: <named-content xmlns:xlink="http://www.w3.org/1999/xlink" content-type="dwc:order" xlink:type="simple"><tp:taxon-name><tp:taxon-name-part taxon-name-part-type="order">Coleoptera</tp:taxon-name-part></tp:taxon-name></named-content>; family: <named-content xmlns:xlink="http://www.w3.org/1999/xlink" content-type="dwc:family" xlink:type="simple"><tp:taxon-name><tp:taxon-name-part taxon-name-part-type="family">Curculionidae</tp:taxon-name-part></tp:taxon-name></named-content>; scientificNameAuthorship: <named-content xmlns:xlink="http://www.w3.org/1999/xlink" content-type="dwc:scientificNameAuthorship" xlink:type="simple">Franz &amp; Zhang, 2017</named-content>; <bold>Location:</bold> country: <named-content xmlns:xlink="http://www.w3.org/1999/xlink" content-type="dwc:country" xlink:type="simple">Dominican Republic</named-content>; stateProvince: <named-content xmlns:xlink="http://www.w3.org/1999/xlink" content-type="dwc:stateProvince" xlink:type="simple">La Vega</named-content>; locality: <named-content xmlns:xlink="http://www.w3.org/1999/xlink" content-type="dwc:locality" xlink:type="simple">Unknown mine</named-content>; decimalLatitude: <named-content xmlns:xlink="http://www.w3.org/1999/xlink" content-type="dwc:decimalLatitude" xlink:type="simple">19</named-content>; decimalLongitude: <named-content xmlns:xlink="http://www.w3.org/1999/xlink" content-type="dwc:decimalLongitude" xlink:type="simple">-70.666667</named-content>; geodeticDatum: <named-content xmlns:xlink="http://www.w3.org/1999/xlink" content-type="dwc:geodeticDatum" xlink:type="simple">WGS84</named-content>; georeferencedBy: <named-content xmlns:xlink="http://www.w3.org/1999/xlink" content-type="dwc:georeferencedBy" xlink:type="simple">N.M. Franz</named-content>; georeferenceSources: <named-content xmlns:xlink="http://www.w3.org/1999/xlink" content-type="dwc:georeferenceSources" xlink:type="simple">Google Earth</named-content>; georeferenceVerificationStatus: <named-content xmlns:xlink="http://www.w3.org/1999/xlink" content-type="dwc:georeferenceVerificationStatus" xlink:type="simple">Verfied by Curator</named-content>; <bold>Identification:</bold> identifiedBy: <named-content xmlns:xlink="http://www.w3.org/1999/xlink" content-type="dwc:identifiedBy" xlink:type="simple">N.M. Franz &amp; G. Zhang</named-content>; dateIdentified: <named-content xmlns:xlink="http://www.w3.org/1999/xlink" content-type="dwc:dateIdentified" xlink:type="simple">01/15/2017</named-content>; identificationReferences: <named-content xmlns:xlink="http://www.w3.org/1999/xlink" content-type="dwc:identificationReferences" xlink:type="simple">Franz, N.M. &amp; G. Zhang. 2017. Three new species of entimine weevils in Early Miocene amber from the Dominican Republic (<tp:taxon-name><tp:taxon-name-part taxon-name-part-type="order">Coleoptera</tp:taxon-name-part></tp:taxon-name>: <tp:taxon-name><tp:taxon-name-part taxon-name-part-type="family">Curculionidae</tp:taxon-name-part></tp:taxon-name>). Biodiversity Data Journal.</named-content>; <bold>Event:</bold> verbatimEventDate: <named-content xmlns:xlink="http://www.w3.org/1999/xlink" content-type="dwc:verbatimEventDate" xlink:type="simple">Early Miocene, Burdigalian</named-content>; habitat: <named-content xmlns:xlink="http://www.w3.org/1999/xlink" content-type="dwc:habitat" xlink:type="simple">Amber inclusion, Early Miocene (Burdigalian)</named-content>; <bold>Record Level:</bold> modified: <named-content xmlns:xlink="http://www.w3.org/1999/xlink" content-type="dwc:modified" xlink:type="simple">24/01/2017 18:31</named-content>; rights: <named-content xmlns:xlink="http://www.w3.org/1999/xlink" content-type="dwc:rights" xlink:type="simple"><ext-link ext-link-type="uri" xlink:href="http://creativecommons.org/publicdomain/zero/1.0/" xlink:type="simple">http://creativecommons.org/publicdomain/zero/1.0/</ext-link></named-content>; rightsHolder: <named-content xmlns:xlink="http://www.w3.org/1999/xlink" content-type="dwc:rightsHolder" xlink:type="simple">United States National Museum</named-content>; bibliographicCitation: <named-content xmlns:xlink="http://www.w3.org/1999/xlink" content-type="dwc:bibliographicCitation" xlink:type="simple">Franz, N.M. &amp; G. Zhang. 2017. Three new species of entimine weevils in Early Miocene amber from the Dominican Republic (<tp:taxon-name><tp:taxon-name-part taxon-name-part-type="order">Coleoptera</tp:taxon-name-part></tp:taxon-name>: <tp:taxon-name><tp:taxon-name-part taxon-name-part-type="family">Curculionidae</tp:taxon-name-part></tp:taxon-name>). Biodiversity Data Journal.</named-content>; institutionID: <named-content xmlns:xlink="http://www.w3.org/1999/xlink" content-type="dwc:institutionID" xlink:type="simple">USNM</named-content>; collectionID: <named-content xmlns:xlink="http://www.w3.org/1999/xlink" content-type="dwc:collectionID" xlink:type="simple">0acac5fe-f0ec-4d9f-82f8-0dbb74888de2</named-content>; institutionCode: <named-content xmlns:xlink="http://www.w3.org/1999/xlink" content-type="dwc:institutionCode" xlink:type="simple">SCAN</named-content>; collectionCode: <named-content xmlns:xlink="http://www.w3.org/1999/xlink" content-type="dwc:collectionCode" xlink:type="simple">ARTSYS</named-content>; ownerInstitutionCode: <named-content xmlns:xlink="http://www.w3.org/1999/xlink" content-type="dwc:ownerInstitutionCode" xlink:type="simple">USNM</named-content>; basisOfRecord: <named-content xmlns:xlink="http://www.w3.org/1999/xlink" content-type="dwc:basisOfRecord" xlink:type="simple">FossilSpecimen</named-content>; source: <named-content xmlns:xlink="http://www.w3.org/1999/xlink" content-type="dwc:source" xlink:type="simple"><ext-link ext-link-type="uri" xlink:href="http://symbiota4.acis.ufl.edu/scan/portal/collections/individual/index.php?occid=25836760" xlink:type="simple">http://symbiota4.acis.ufl.edu/scan/portal/collections/individual/index.php?occid=25836760</ext-link></named-content></p></list-item></list></tp:treatment-sec><tp:treatment-sec sec-type="Description"><title>Description</title><p><bold>Female - habitus (Fig. <xref ref-type="fig" rid="F3372897">2</xref>).</bold> Length 8.6 mm, width 3.6 mm; shape in dorsal view oval to elongate, length/width ratio 2.4, widest near mid region of elytra; shape in lateral view elongate to pyriform. Integument uniformly dark brown to black; surface sculpture punctate, subcircular punctures largest on pronotum; integument entirely and homogenously covered with setae and scales, each apparently pale yellow in color, with no maculae apparent, darker and with metallic aspects on the legs; setae short and linear, densely and regularly arranged, directed posteriad, appressed, scales very small, subcircular, overlapping.</p><p><bold>Mouthparts.</bold> Mandibles equilateral, with 3-5 coarse and several finer setae; mandibular scar positioned apicolaterally, projected. Maxillae not apparent, covered by labium (however, the maxillary palps are 3-segmented in extant members of <italic><tp:taxon-name><tp:taxon-name-part taxon-name-part-type="genus">Tropirhinus</tp:taxon-name-part></tp:taxon-name></italic> Schoenherr [FZ2017]). Labium with prementum cordate, equilateral; labial palps apparently 3-segmented.</p><p><bold>Rostrum.</bold> Length 1.3 mm, rostral/pronotal length ratio 0.8, rostral length/width ratio 1.1. Rostrum in dorsal view equilateral to rectangular, dorsolateral margins nearly straight and distance between them anteriorly gradually widening, anterodorsal margin with a distinct, narrow, V-shaped mesal emargination; epistoma with nasal plate (see <xref ref-type="bibr" rid="B3347839">Vaurie 1963</xref>) weakly developed, angled in relation to posterior rostrum region, slightly depressed, V-shaped carina absent; dorsal surface with a median, wide, glabrate, weakly projected carina (or elevation), extending from posterior margin of epistoma to mid point between eyes. Rostrum in lateral view slightly arcuate, tumescent in dorsal mid region; scrobe lateral, slightly arcuate, posteriorly directed ventrad of eye, though also terminating anteriad of eye; antennal insertion near anterior 1/4. Antennae 11-segmented; scape slender, slightly arcuate, extending to posterior margin of eye, and passing ventrad of eye (in idealized position); funicle 7-segmented, funicular antennomeres elongate, weakly clavate, I and II similar in length, III to VII shorter, and increasingly so towards the apex; club 3-segmented, narrowly elongate, similar in length to funicular antennomeres V-VII.</p><p><bold>Head.</bold> Eyes large, globular (strongly roundly protruded), dorsolaterally positioned, separated by distance similar to anterior-to-posterior length of each eye; outline in lateral profile elliptical (horizontally more extended), ventral margin less rounded.</p><p><bold>Thorax.</bold> Pronotum in dorsal view equilateral to transverse, weakly convex, length/width ratio 0.85, pronotal/elytral length ratio 0.25; widest near posterior 1/3, lateral margins continuously rounded; surface punctate, with a wide, elliptical median sulcus (or impression) extending along anterior 1/2 of pronotum. Pronotum in lateral view equilateral; anterolateral margins with a small postocular lobe, and dorsad thereof with a tuft of 4-6 slightly longer, anteriorly directed setae ("postocular vibrissae", except these are not projecting from the postocular lobe but are dorsad of it). Scutellum exposed by elytra, small, escudate, posterior margins rounded. Epipleura with mespisternum triangular; mesepimeron dorsally oblique truncate; metepisternum linear, anteriorly widened; metepimeron entirely covered by elytron. Prothoracic ventrite with anterior margin widely emarginate; proxocal cavities positioned near mid point, contiguous. Mesothoracic ventrite with plumose-scopiform scales; mesocoxal cavities separeated by distance 1/3 as wide as each mesocoxal cavity. Metathoracic ventrite with median sulcus present as a large, transverse fovea positioned anteriad of posterior margin; metacoxal cavities separated by distance similar to width of each metacoxal cavity. Metendosternite not observed.</p><p><bold>Legs.</bold> Prothoracic and metathoracic legs each slightly longer than mesothoracic legs (mesofemora shortest in comparison), generally similar to those of <italic><tp:taxon-name><tp:taxon-name-part taxon-name-part-type="genus">Diaprepes</tp:taxon-name-part> <tp:taxon-name-part taxon-name-part-type="species">abbreviatus</tp:taxon-name-part></tp:taxon-name></italic> sec. <xref ref-type="bibr" rid="B3342889">Franz (2010a)</xref>. Profemoral/pronotal length ratio 1.3; profemur ventrally inermous. Protibial/profemoral length ratio 1.2; protibia apically angulate-arcuate, width similar throughout; anteromesal margin with 5-8 small, triangular teeth, each tooth distally with 1 brownish, spiniform seta; protibial apex with anterior margin truncate, setal comb absent, promucro similar in length to protarsal claw; protarsus swith tarsomeres I and II similar in length, each slightly shorter than III which in turn is shorter than V; protarsal claws paired, separate, simple. Mesotibiae and metatibiae nearly straight, apically slightly expanded and obliquely rounded; metatibial apex with a narrowly elliptical outer bevel ("corbel enclosed"; see <xref ref-type="bibr" rid="B3346557">Thompson 1992</xref>).</p><p><bold>Elytra.</bold> Length/width ratio 1.8; widest near mid region; anterior margins jointly wider than posterior margin of pronotum, slightly sinuate; humeri present, rounded; lateral margins continously rounded, nearly straight in mid region, more strongly converging in along posterior 1/4; posterior edges each with a short, narrowly triangular, ante-apical projection. Elytra in lateral view with dorsal outline subplane along anterior 1/2, thereafter continuously rounded (hence declivity convex), less so along posterior 1/8. Elytra with striae I-IX complete, stria X only apparent along anterior and posterior 1/3; striae similar in width to intervals; punctures separated by distance similar to width of each puncture; intervals slightly and roundly elevated; pale-colored scales and setae covering elytra homogenously, with no maculae apparent.</p><p><bold>Wings.</bold> Present, yet not observed (covered by elytra).</p><p><bold>Abdomen.</bold> Venter with segments III and IV jointed (see <xref ref-type="bibr" rid="B3346557">Thompson 1992</xref> for segment homology), similar in length, and separated by sinuate suture; V-VII separate; V and VI jointly slightly shorter than IV, posterior margins elevated-projected; VII similar in length to IV, triangular, posteriorly narrowly truncate. Pygidium posteriorly narrowly rounded, covered by elytra.</p><p><bold>Terminalia.</bold> Not unambiguously observable; however, the stylus and setae of the left coxite appear to project from the terminal opening, which is indicative of the female identity of the specimen (along witht the triangular ventral segment VII).</p><p><bold>Male.</bold> Unknown.</p></tp:treatment-sec><tp:treatment-sec sec-type="Diagnosis"><title>Diagnosis</title><p><bold>Generic placement.</bold> <italic><tp:taxon-name><tp:taxon-name-part taxon-name-part-type="genus">Tropirhinus</tp:taxon-name-part> <tp:taxon-name-part taxon-name-part-type="species">palpebratus</tp:taxon-name-part></tp:taxon-name></italic> [FZ2017] shares with (e.g.) <italic><tp:taxon-name><tp:taxon-name-part taxon-name-part-type="genus">Tropirhinus</tp:taxon-name-part> <tp:taxon-name-part taxon-name-part-type="species">elegans</tp:taxon-name-part></tp:taxon-name></italic> (Guérin 1847) sec. <xref ref-type="bibr" rid="B3342999">Franz (2012)</xref> numerous phylogenetically informative traits inferred in <xref ref-type="bibr" rid="B3342999">Franz (2012)</xref> that substantiate this generic placement (see also Tables <xref ref-type="table" rid="T3386011">1</xref>, <xref ref-type="table" rid="T3386012">2</xref>, <xref ref-type="table" rid="T3386014">3</xref>, <xref ref-type="table" rid="T3386015">4</xref>, <xref ref-type="table" rid="T3386016">5</xref>, <xref ref-type="table" rid="T3386017">6</xref>). They include: 9(1): rostrum in lateral profile slightly arched and tumescent in mid region of dorsal surface; 16(1): rostrum dorsally mono- or tricarinate; 17(0): rostrum monocarinate, with one median, wide and rounded carina; 23(1): scrobe (of antenna) passing ventrad of eye in lateral profile; 31(0): head-rostrum transition in lateral profile continuous or only slightly angulate; 32(0): head in dorsal profile without a conspicuous postocular constriction; 34(0): head without an anteocular invagination; 58(2): metatibial apex with an outer bevel ("corbel enclosed"; see <xref ref-type="bibr" rid="B3346557">Thompson 1992</xref>); 67(1): posterior margins of elytra with an ante-apical, narrowly triangular projection; and 83(0): wings fully developed. The most parsimonious reconstructions furthermore postulates two wing properties that cannot be obversed in this amber inclusion, viz. 84(1): wings in proximal third with at least one patch of small, densely arranged denticles; and 85(2): patches of denticles in proximal region of wings distributed in rows along R (vein). This combination of character states is shared only between <italic><tp:taxon-name><tp:taxon-name-part taxon-name-part-type="genus">Tropirhinus</tp:taxon-name-part> <tp:taxon-name-part taxon-name-part-type="species">palpebratus</tp:taxon-name-part></tp:taxon-name></italic> [FZ2017] and <italic><tp:taxon-name><tp:taxon-name-part taxon-name-part-type="genus">Tropirhinus</tp:taxon-name-part> <tp:taxon-name-part taxon-name-part-type="species">elegans</tp:taxon-name-part></tp:taxon-name></italic> sec. <xref ref-type="bibr" rid="B3342999">Franz (2012)</xref> as coded in that latter analysis, and this correspondence of phylogenetically informative traits is the primary justification for assigning <italic><tp:taxon-name><tp:taxon-name-part taxon-name-part-type="genus">Tropirhinus</tp:taxon-name-part> <tp:taxon-name-part taxon-name-part-type="species">palpebratus</tp:taxon-name-part></tp:taxon-name></italic> [FZ2017] to <italic><tp:taxon-name><tp:taxon-name-part taxon-name-part-type="genus">Tropirhinus</tp:taxon-name-part></tp:taxon-name></italic> [FZ2017].</p><p>We thereby assign to <italic><tp:taxon-name><tp:taxon-name-part taxon-name-part-type="genus">Tropirhinus</tp:taxon-name-part></tp:taxon-name></italic> [FZ2017] an expanded circumscription in comparison to (e.g.) <italic><tp:taxon-name><tp:taxon-name-part taxon-name-part-type="genus">Tropirhinus</tp:taxon-name-part></tp:taxon-name></italic> sec. <xref ref-type="bibr" rid="B3347985">O'Brien and Wibmer (1982)</xref>, whose three members lack a postocular lobe and in turn have variously patterned metallic-colored maculae on the pronotum and elytra (see <xref ref-type="bibr" rid="B3352462">Guérin-Méneville 1847</xref>, <xref ref-type="bibr" rid="B3352472">Chevrolat 1877</xref>, <xref ref-type="bibr" rid="B3343009">Zhang et al. 2017</xref>). These and other apparent differences - e.g., only <italic><tp:taxon-name><tp:taxon-name-part taxon-name-part-type="genus">Tropirhinus</tp:taxon-name-part> <tp:taxon-name-part taxon-name-part-type="species">novemdecimpunctatus</tp:taxon-name-part></tp:taxon-name></italic> (Fabricius 1781) sec. <xref ref-type="bibr" rid="B3347985">O'Brien and Wibmer (1982)</xref> has strongly protruding eyes - could be emphasized to justify the creation of a new genus-level name for the amber-preversed specimen under study. However, two kinds of considerations caution against this at present (see <xref ref-type="bibr" rid="B3352482">Vences et al. 2013</xref>). First, the characters and states that distinguish <italic><tp:taxon-name><tp:taxon-name-part taxon-name-part-type="genus">Tropirhinus</tp:taxon-name-part> <tp:taxon-name-part taxon-name-part-type="species">palpebratus</tp:taxon-name-part></tp:taxon-name></italic> [FZ2017] from the other members of <italic><tp:taxon-name><tp:taxon-name-part taxon-name-part-type="genus">Tropirhinus</tp:taxon-name-part></tp:taxon-name></italic> [FZ2017] are frequently homoplasious in this greater lineage of Caribbean entimine weevils (as analyzed in <xref ref-type="bibr" rid="B3342999">Franz 2012</xref> and <xref ref-type="bibr" rid="B3343009">Zhang et al. 2017</xref>). The presence or absence of a postocular lobe, or of postocular vibrissae, are variable traits within <italic><tp:taxon-name><tp:taxon-name-part taxon-name-part-type="genus">Diaprepes</tp:taxon-name-part></tp:taxon-name></italic> Schoenherr [FZ2017] (see also <xref ref-type="bibr" rid="B3352551">O'Brien and Kovarik 2001</xref>, <xref ref-type="bibr" rid="B3342999">Franz 2012</xref>). Metallic coloration patterns are often variable within and among the recognized members of (e.g.) <italic><tp:taxon-name><tp:taxon-name-part taxon-name-part-type="genus">Exophthalmus</tp:taxon-name-part></tp:taxon-name></italic> Schoenherr 1823 sec. <xref ref-type="bibr" rid="B3352492">Morrone (1999)</xref>. Accordingly, our expanded genus-level concept <italic><tp:taxon-name><tp:taxon-name-part taxon-name-part-type="genus">Tropirhinus</tp:taxon-name-part></tp:taxon-name></italic> [FZ2017] entails primarily characters and states that appear to be phylogenetically 'labile' at low taxonomic levels. We consider this acceptable. Second, creating a new genus-level name for this specimen makes no tangible contribution to resolving the taxonomic identity of extant and closely related lineages, including members of <italic><tp:taxon-name><tp:taxon-name-part taxon-name-part-type="genus">Compsoricus</tp:taxon-name-part></tp:taxon-name></italic> Franz 2012 sec. <xref ref-type="bibr" rid="B3342999">Franz (2012)</xref>, <italic><tp:taxon-name><tp:taxon-name-part taxon-name-part-type="genus">Pachnaeus</tp:taxon-name-part></tp:taxon-name></italic> Schoenherr 1826 sec. <xref ref-type="bibr" rid="B3347985">O'Brien and Wibmer (1982)</xref>, <italic><tp:taxon-name><tp:taxon-name-part taxon-name-part-type="genus">Tetrabothynus</tp:taxon-name-part></tp:taxon-name></italic> Labram and Imhoff 1852 sec. <xref ref-type="bibr" rid="B3347985">O'Brien and Wibmer (1982)</xref>, and the likely taxonomically misnamed <italic><tp:taxon-name><tp:taxon-name-part taxon-name-part-type="genus">Exophthalmus</tp:taxon-name-part> <tp:taxon-name-part taxon-name-part-type="species">quindecimpunctatus</tp:taxon-name-part></tp:taxon-name></italic> (Olivier 1807) sec. <xref ref-type="bibr" rid="B3342999">Franz (2012)</xref> (therein incorrectly spelled) and <italic><tp:taxon-name><tp:taxon-name-part taxon-name-part-type="genus">Exophthalmus</tp:taxon-name-part> <tp:taxon-name-part taxon-name-part-type="species">roseipes</tp:taxon-name-part></tp:taxon-name></italic> (Chevrolat 1876) sec. <xref ref-type="bibr" rid="B3342999">Franz (2012)</xref>. The combination of an abundance of available genus-level names and still inadequate knowledge of the species-level diversity and phylogenetic relationships of the various aforementioned lineages (see also <xref ref-type="bibr" rid="B3343009">Zhang et al. 2017</xref>) makes it less appealing to create yet another genus-level name at this juncture.</p><p><xref ref-type="bibr" rid="B3342999">Franz (2012)</xref> assigned <italic><tp:taxon-name><tp:taxon-name-part taxon-name-part-type="genus">Tropirhinus</tp:taxon-name-part></tp:taxon-name></italic> sec. <xref ref-type="bibr" rid="B3342999">Franz (2012)</xref> to the tribe <tp:taxon-name><tp:taxon-name-part taxon-name-part-type="tribe">Geonemini</tp:taxon-name-part></tp:taxon-name> Gistel 1856 [non-focal], and this placement is not under taxonomic scrutiny here.</p><p><bold>Differential diagnosis.</bold> <italic><tp:taxon-name><tp:taxon-name-part taxon-name-part-type="genus">Tropirhinus</tp:taxon-name-part> <tp:taxon-name-part taxon-name-part-type="species">palpebratus</tp:taxon-name-part></tp:taxon-name></italic> [FZ2017], in addition to being extinct and recorded from Dominican amber, is readily distinguished from the extant members of <italic><tp:taxon-name><tp:taxon-name-part taxon-name-part-type="genus">Tropirhinus</tp:taxon-name-part></tp:taxon-name></italic> [FZ2017] by the presence of a small, postocular lobe (with a setal patch ventral thereof) and absence of metallic-colored pronotal and elytral maculae. Moreover, the eyes of <italic><tp:taxon-name><tp:taxon-name-part taxon-name-part-type="genus">Tropirhinus</tp:taxon-name-part> <tp:taxon-name-part taxon-name-part-type="species">palpebratus</tp:taxon-name-part></tp:taxon-name></italic> [FZ2017] are more globular and protruded than those of <italic><tp:taxon-name><tp:taxon-name-part taxon-name-part-type="genus">Tropirhinus</tp:taxon-name-part> <tp:taxon-name-part taxon-name-part-type="species">elegans</tp:taxon-name-part></tp:taxon-name></italic> sec. <xref ref-type="bibr" rid="B3342999">Franz (2012)</xref> and <italic><tp:taxon-name><tp:taxon-name-part taxon-name-part-type="genus">Tropirhinus</tp:taxon-name-part> <tp:taxon-name-part taxon-name-part-type="species">tredecimpunctutatus</tp:taxon-name-part></tp:taxon-name></italic> (Guérin 1847) sec. <xref ref-type="bibr" rid="B3347985">O'Brien and Wibmer (1982)</xref>, although those of <italic><tp:taxon-name><tp:taxon-name-part taxon-name-part-type="genus">Tropirhinus</tp:taxon-name-part> <tp:taxon-name-part taxon-name-part-type="species">novemdecimpunctatus</tp:taxon-name-part></tp:taxon-name></italic> sec. <xref ref-type="bibr" rid="B3347985">O'Brien and Wibmer (1982)</xref> are similarly globular (see <xref ref-type="bibr" rid="B3352472">Chevrolat 1877</xref>; in particular plate IV, figure 4 therein). Lastly, <italic><tp:taxon-name><tp:taxon-name-part taxon-name-part-type="genus">Tropirhinus</tp:taxon-name-part> <tp:taxon-name-part taxon-name-part-type="species">palpebratus</tp:taxon-name-part></tp:taxon-name></italic> [FZ2017] shows a smaller, only anteriorly extending pronotal sulcus, in contrast with a larger and more posteriorly extending pronotal impression that is flanked laterally by obtuse, rounded elevations, as present in other members of <italic><tp:taxon-name><tp:taxon-name-part taxon-name-part-type="genus">Tropirhinus</tp:taxon-name-part></tp:taxon-name></italic> [FZ2017]. Members of <italic><tp:taxon-name><tp:taxon-name-part taxon-name-part-type="genus">Pachnaeus</tp:taxon-name-part></tp:taxon-name></italic> sec. <xref ref-type="bibr" rid="B3347985">O'Brien and Wibmer (1982)</xref> have a wider rostrum and lack the posterior elytral projections, whereas those of <italic><tp:taxon-name><tp:taxon-name-part taxon-name-part-type="genus">Tetrabothynus</tp:taxon-name-part></tp:taxon-name></italic> sec. <xref ref-type="bibr" rid="B3347985">O'Brien and Wibmer (1982)</xref> have a postocular head constriction. Other close relatives (see <xref ref-type="bibr" rid="B3342999">Franz 2012</xref>) have distinctly different pronotal and elytral sculpture and coloration patterns; e.g. <italic><tp:taxon-name><tp:taxon-name-part taxon-name-part-type="genus">Compsoricus</tp:taxon-name-part></tp:taxon-name></italic> sec. <xref ref-type="bibr" rid="B3342999">Franz (2012)</xref> has large longitudinal carinae and <italic><tp:taxon-name><tp:taxon-name-part taxon-name-part-type="genus">Exophthalmus</tp:taxon-name-part> <tp:taxon-name-part taxon-name-part-type="species">quindecimpunctatus</tp:taxon-name-part></tp:taxon-name></italic> sec. <xref ref-type="bibr" rid="B3342999">Franz (2012)</xref> has green metallic scales interspersed with distinct black maculae.</p></tp:treatment-sec><tp:treatment-sec sec-type="Etymology"><title>Etymology</title><p>The epithet - "eyelid, wink" (<xref ref-type="bibr" rid="B3349068">Brown 1956</xref>) - refers to the combination of the postocular lobe and the setal patch located ventral thereof - a set of traits that uniquely corresponds to <italic><tp:taxon-name><tp:taxon-name-part taxon-name-part-type="genus">Tropirhinus</tp:taxon-name-part> <tp:taxon-name-part taxon-name-part-type="species">palpebratus</tp:taxon-name-part></tp:taxon-name></italic> [FZ2017] in relation to close relatives.</p></tp:treatment-sec><tp:treatment-sec sec-type="Distribution"><title>Distribution</title><p><italic><tp:taxon-name><tp:taxon-name-part taxon-name-part-type="genus">Tropirhinus</tp:taxon-name-part> <tp:taxon-name-part taxon-name-part-type="species">palpebratus</tp:taxon-name-part></tp:taxon-name></italic> [FZ2017] is known only from the examined Dominican amber inclusion ("USNM505319"; see Material) of the Burdigalian time period. The specific mine of origin for this inclusion is unknown.</p></tp:treatment-sec><tp:treatment-sec sec-type="Ecology"><title>Ecology</title><p>Unknown.</p></tp:treatment-sec><tp:treatment-sec><!--Section generated to contain objects referenced in tp:taxon-treatment.--><fig id="F3372897" position="float" orientation="portrait"><label>Figure 2.</label><caption><p><italic><tp:taxon-name><tp:taxon-name-part taxon-name-part-type="genus">Tropirhinus</tp:taxon-name-part> <tp:taxon-name-part taxon-name-part-type="species">palpebratus</tp:taxon-name-part></tp:taxon-name></italic> Franz &amp; Zhang 2017 <bold>sp. n.</bold> [FZ2017], female holotype, specimen USNM505319 (= ARTSYS0000270). (A) Habitus, dorsal view; (B) ventral view; (C) right lateral view; (D) head and pronotum, lateral view.</p></caption><graphic xmlns:xlink="http://www.w3.org/1999/xlink" xlink:href="bdj-05-e10469-g002.png" position="float" id="oo_100327.png" orientation="portrait" xlink:type="simple"/></fig><table-wrap id="T3386011" position="float" orientation="portrait"><label>Table 1.</label><caption><p>Extension of the character matrix published in Appendix 1 of <xref ref-type="bibr" rid="B3342999">Franz (2012)</xref>, with character/state codings 1-25 for <italic><tp:taxon-name><tp:taxon-name-part taxon-name-part-type="genus">Scelianoma</tp:taxon-name-part> <tp:taxon-name-part taxon-name-part-type="species">compacta</tp:taxon-name-part></tp:taxon-name></italic> [FZ2017], <italic><tp:taxon-name><tp:taxon-name-part taxon-name-part-type="genus">Tropirhinus</tp:taxon-name-part> <tp:taxon-name-part taxon-name-part-type="species">palpebratus</tp:taxon-name-part></tp:taxon-name></italic> [FZ2017], and <italic><tp:taxon-name><tp:taxon-name-part taxon-name-part-type="genus">Diaprepes</tp:taxon-name-part> <tp:taxon-name-part taxon-name-part-type="species">anticus</tp:taxon-name-part></tp:taxon-name></italic> [FZ2017]. "-" means "inapplicable", and "?" means "missing information". See <xref ref-type="bibr" rid="B3342999">Franz (2012)</xref> for additional explanation.</p></caption><table rules="all" border="1"><tbody><tr><td rowspan="1" colspan="1" style="text-align: center;">
              <bold>Label / character</bold>
            </td><td rowspan="1" colspan="1" style="text-align: center;">1</td><td rowspan="1" colspan="1" style="text-align: center;">2</td><td rowspan="1" colspan="1" style="text-align: center;">3</td><td rowspan="1" colspan="1" style="text-align: center;">4</td><td rowspan="1" colspan="1" style="text-align: center;">5</td><td rowspan="1" colspan="1" style="text-align: center;">6</td><td rowspan="1" colspan="1" style="text-align: center;">7</td><td rowspan="1" colspan="1" style="text-align: center;">8</td><td rowspan="1" colspan="1" style="text-align: center;">9</td><td rowspan="1" colspan="1" style="text-align: center;">10</td><td rowspan="1" colspan="1" style="text-align: center;">11</td><td rowspan="1" colspan="1" style="text-align: center;">12</td><td rowspan="1" colspan="1" style="text-align: center;">13</td><td rowspan="1" colspan="1" style="text-align: center;">14</td><td rowspan="1" colspan="1" style="text-align: center;">15</td><td rowspan="1" colspan="1" style="text-align: center;">16</td><td rowspan="1" colspan="1" style="text-align: center;">17</td><td rowspan="1" colspan="1" style="text-align: center;">18</td><td rowspan="1" colspan="1" style="text-align: center;">19</td><td rowspan="1" colspan="1" style="text-align: center;">20</td><td rowspan="1" colspan="1" style="text-align: center;">21</td><td rowspan="1" colspan="1" style="text-align: center;">22</td><td rowspan="1" colspan="1" style="text-align: center;">23</td><td rowspan="1" colspan="1" style="text-align: center;">24</td><td rowspan="1" colspan="1" style="text-align: center;">25</td></tr><tr><td rowspan="1" colspan="1" style="text-align: center;">
              <bold><italic><tp:taxon-name><tp:taxon-name-part taxon-name-part-type="genus">Scelianoma</tp:taxon-name-part> <tp:taxon-name-part taxon-name-part-type="species">compacta</tp:taxon-name-part></tp:taxon-name></italic> [FZ2017]</bold>
            </td><td rowspan="1" colspan="1" style="text-align: center;">0</td><td rowspan="1" colspan="1" style="text-align: center;">0</td><td rowspan="1" colspan="1" style="text-align: center;">2</td><td rowspan="1" colspan="1" style="text-align: center;">0</td><td rowspan="1" colspan="1" style="text-align: center;">0</td><td rowspan="1" colspan="1" style="text-align: center;">0</td><td rowspan="1" colspan="1" style="text-align: center;">1</td><td rowspan="1" colspan="1" style="text-align: center;">0</td><td rowspan="1" colspan="1" style="text-align: center;">0</td><td rowspan="1" colspan="1" style="text-align: center;">0</td><td rowspan="1" colspan="1" style="text-align: center;">0</td><td rowspan="1" colspan="1" style="text-align: center;">0</td><td rowspan="1" colspan="1" style="text-align: center;">0</td><td rowspan="1" colspan="1" style="text-align: center;">0</td><td rowspan="1" colspan="1" style="text-align: center;">0</td><td rowspan="1" colspan="1" style="text-align: center;">0</td><td rowspan="1" colspan="1" style="text-align: center;">–</td><td rowspan="1" colspan="1" style="text-align: center;">1</td><td rowspan="1" colspan="1" style="text-align: center;">0</td><td rowspan="1" colspan="1" style="text-align: center;">0</td><td rowspan="1" colspan="1" style="text-align: center;">0</td><td rowspan="1" colspan="1" style="text-align: center;">0</td><td rowspan="1" colspan="1" style="text-align: center;">0</td><td rowspan="1" colspan="1" style="text-align: center;">0</td><td rowspan="1" colspan="1" style="text-align: center;">0</td></tr><tr><td rowspan="1" colspan="1" style="text-align: center;">
              <bold><italic><tp:taxon-name><tp:taxon-name-part taxon-name-part-type="genus">Tropirhinus</tp:taxon-name-part> <tp:taxon-name-part taxon-name-part-type="species">palpebratus</tp:taxon-name-part></tp:taxon-name></italic> [FZ2017]</bold>
            </td><td rowspan="1" colspan="1" style="text-align: center;">0</td><td rowspan="1" colspan="1" style="text-align: center;">0</td><td rowspan="1" colspan="1" style="text-align: center;">2</td><td rowspan="1" colspan="1" style="text-align: center;">0</td><td rowspan="1" colspan="1" style="text-align: center;">0</td><td rowspan="1" colspan="1" style="text-align: center;">0</td><td rowspan="1" colspan="1" style="text-align: center;">1</td><td rowspan="1" colspan="1" style="text-align: center;">0</td><td rowspan="1" colspan="1" style="text-align: center;">1</td><td rowspan="1" colspan="1" style="text-align: center;">0</td><td rowspan="1" colspan="1" style="text-align: center;">0</td><td rowspan="1" colspan="1" style="text-align: center;">0</td><td rowspan="1" colspan="1" style="text-align: center;">0</td><td rowspan="1" colspan="1" style="text-align: center;">0</td><td rowspan="1" colspan="1" style="text-align: center;">0</td><td rowspan="1" colspan="1" style="text-align: center;">1</td><td rowspan="1" colspan="1" style="text-align: center;">0</td><td rowspan="1" colspan="1" style="text-align: center;">0</td><td rowspan="1" colspan="1" style="text-align: center;">0</td><td rowspan="1" colspan="1" style="text-align: center;">0</td><td rowspan="1" colspan="1" style="text-align: center;">0</td><td rowspan="1" colspan="1" style="text-align: center;">0</td><td rowspan="1" colspan="1" style="text-align: center;">1</td><td rowspan="1" colspan="1" style="text-align: center;">0</td><td rowspan="1" colspan="1" style="text-align: center;">0</td></tr><tr><td rowspan="1" colspan="1" style="text-align: center;">
              <bold><italic><tp:taxon-name><tp:taxon-name-part taxon-name-part-type="genus">Diaprepes</tp:taxon-name-part> <tp:taxon-name-part taxon-name-part-type="species">anticus</tp:taxon-name-part></tp:taxon-name></italic> [FZ2017]</bold>
            </td><td rowspan="1" colspan="1" style="text-align: center;">0</td><td rowspan="1" colspan="1" style="text-align: center;">0</td><td rowspan="1" colspan="1" style="text-align: center;">2</td><td rowspan="1" colspan="1" style="text-align: center;">0</td><td rowspan="1" colspan="1" style="text-align: center;">0</td><td rowspan="1" colspan="1" style="text-align: center;">0</td><td rowspan="1" colspan="1" style="text-align: center;">1</td><td rowspan="1" colspan="1" style="text-align: center;">0</td><td rowspan="1" colspan="1" style="text-align: center;">0</td><td rowspan="1" colspan="1" style="text-align: center;">0</td><td rowspan="1" colspan="1" style="text-align: center;">0</td><td rowspan="1" colspan="1" style="text-align: center;">0</td><td rowspan="1" colspan="1" style="text-align: center;">0</td><td rowspan="1" colspan="1" style="text-align: center;">1</td><td rowspan="1" colspan="1" style="text-align: center;">0</td><td rowspan="1" colspan="1" style="text-align: center;">1</td><td rowspan="1" colspan="1" style="text-align: center;">1</td><td rowspan="1" colspan="1" style="text-align: center;">0</td><td rowspan="1" colspan="1" style="text-align: center;">0</td><td rowspan="1" colspan="1" style="text-align: center;">0</td><td rowspan="1" colspan="1" style="text-align: center;">0</td><td rowspan="1" colspan="1" style="text-align: center;">0</td><td rowspan="1" colspan="1" style="text-align: center;">0</td><td rowspan="1" colspan="1" style="text-align: center;">0</td><td rowspan="1" colspan="1" style="text-align: center;">0</td></tr></tbody></table></table-wrap><table-wrap id="T3386012" position="float" orientation="portrait"><label>Table 2.</label><caption><p>Extension of the character matrix published in Appendix 1 of <xref ref-type="bibr" rid="B3342999">Franz (2012)</xref>, with character/state codings 26-50 for <italic><tp:taxon-name><tp:taxon-name-part taxon-name-part-type="genus">Scelianoma</tp:taxon-name-part> <tp:taxon-name-part taxon-name-part-type="species">compacta</tp:taxon-name-part></tp:taxon-name></italic> [FZ2017], <italic><tp:taxon-name><tp:taxon-name-part taxon-name-part-type="genus">Tropirhinus</tp:taxon-name-part> <tp:taxon-name-part taxon-name-part-type="species">palpebratus</tp:taxon-name-part></tp:taxon-name></italic> [FZ2017], and <italic><tp:taxon-name><tp:taxon-name-part taxon-name-part-type="genus">Diaprepes</tp:taxon-name-part> <tp:taxon-name-part taxon-name-part-type="species">anticus</tp:taxon-name-part></tp:taxon-name></italic> [FZ2017]. "-" means "inapplicable", and "?" means "missing information". See <xref ref-type="bibr" rid="B3342999">Franz (2012)</xref> for additional explanation.</p></caption><table rules="all" border="1"><tbody><tr><td rowspan="1" colspan="1" style="text-align: center;">
              <bold>Label / character</bold>
            </td><td rowspan="1" colspan="1" style="text-align: center;">26</td><td rowspan="1" colspan="1" style="text-align: center;">27</td><td rowspan="1" colspan="1" style="text-align: center;">28</td><td rowspan="1" colspan="1" style="text-align: center;">29</td><td rowspan="1" colspan="1" style="text-align: center;">30</td><td rowspan="1" colspan="1" style="text-align: center;">31</td><td rowspan="1" colspan="1" style="text-align: center;">32</td><td rowspan="1" colspan="1" style="text-align: center;">33</td><td rowspan="1" colspan="1" style="text-align: center;">34</td><td rowspan="1" colspan="1" style="text-align: center;">35</td><td rowspan="1" colspan="1" style="text-align: center;">36</td><td rowspan="1" colspan="1" style="text-align: center;">37</td><td rowspan="1" colspan="1" style="text-align: center;">38</td><td rowspan="1" colspan="1" style="text-align: center;">39</td><td rowspan="1" colspan="1" style="text-align: center;">40</td><td rowspan="1" colspan="1" style="text-align: center;">41</td><td rowspan="1" colspan="1" style="text-align: center;">42</td><td rowspan="1" colspan="1" style="text-align: center;">43</td><td rowspan="1" colspan="1" style="text-align: center;">44</td><td rowspan="1" colspan="1" style="text-align: center;">45</td><td rowspan="1" colspan="1" style="text-align: center;">46</td><td rowspan="1" colspan="1" style="text-align: center;">47</td><td rowspan="1" colspan="1" style="text-align: center;">48</td><td rowspan="1" colspan="1" style="text-align: center;">49</td><td rowspan="1" colspan="1" style="text-align: center;">50</td></tr><tr><td rowspan="1" colspan="1" style="text-align: center;">
              <bold><italic><tp:taxon-name><tp:taxon-name-part taxon-name-part-type="genus">Scelianoma</tp:taxon-name-part> <tp:taxon-name-part taxon-name-part-type="species">compacta</tp:taxon-name-part></tp:taxon-name></italic> [FZ2017]</bold>
            </td><td rowspan="1" colspan="1" style="text-align: center;">1</td><td rowspan="1" colspan="1" style="text-align: center;">0</td><td rowspan="1" colspan="1" style="text-align: center;">0</td><td rowspan="1" colspan="1" style="text-align: center;">0</td><td rowspan="1" colspan="1" style="text-align: center;">0</td><td rowspan="1" colspan="1" style="text-align: center;">0</td><td rowspan="1" colspan="1" style="text-align: center;">0</td><td rowspan="1" colspan="1" style="text-align: center;">0</td><td rowspan="1" colspan="1" style="text-align: center;">1</td><td rowspan="1" colspan="1" style="text-align: center;">1</td><td rowspan="1" colspan="1" style="text-align: center;">0</td><td rowspan="1" colspan="1" style="text-align: center;">0</td><td rowspan="1" colspan="1" style="text-align: center;">0</td><td rowspan="1" colspan="1" style="text-align: center;">0</td><td rowspan="1" colspan="1" style="text-align: center;">0</td><td rowspan="1" colspan="1" style="text-align: center;">0</td><td rowspan="1" colspan="1" style="text-align: center;">0</td><td rowspan="1" colspan="1" style="text-align: center;">0</td><td rowspan="1" colspan="1" style="text-align: center;">0</td><td rowspan="1" colspan="1" style="text-align: center;">0</td><td rowspan="1" colspan="1" style="text-align: center;">–</td><td rowspan="1" colspan="1" style="text-align: center;">–</td><td rowspan="1" colspan="1" style="text-align: center;">0</td><td rowspan="1" colspan="1" style="text-align: center;">?</td><td rowspan="1" colspan="1" style="text-align: center;">?</td></tr><tr><td rowspan="1" colspan="1" style="text-align: center;">
              <bold><italic><tp:taxon-name><tp:taxon-name-part taxon-name-part-type="genus">Tropirhinus</tp:taxon-name-part> <tp:taxon-name-part taxon-name-part-type="species">palpebratus</tp:taxon-name-part></tp:taxon-name></italic> [FZ2017]</bold>
            </td><td rowspan="1" colspan="1" style="text-align: center;">0</td><td rowspan="1" colspan="1" style="text-align: center;">0</td><td rowspan="1" colspan="1" style="text-align: center;">0</td><td rowspan="1" colspan="1" style="text-align: center;">0</td><td rowspan="1" colspan="1" style="text-align: center;">0</td><td rowspan="1" colspan="1" style="text-align: center;">0</td><td rowspan="1" colspan="1" style="text-align: center;">0</td><td rowspan="1" colspan="1" style="text-align: center;">0</td><td rowspan="1" colspan="1" style="text-align: center;">0</td><td rowspan="1" colspan="1" style="text-align: center;">0</td><td rowspan="1" colspan="1" style="text-align: center;">0</td><td rowspan="1" colspan="1" style="text-align: center;">0</td><td rowspan="1" colspan="1" style="text-align: center;">0</td><td rowspan="1" colspan="1" style="text-align: center;">0</td><td rowspan="1" colspan="1" style="text-align: center;">0</td><td rowspan="1" colspan="1" style="text-align: center;">0</td><td rowspan="1" colspan="1" style="text-align: center;">0</td><td rowspan="1" colspan="1" style="text-align: center;">0</td><td rowspan="1" colspan="1" style="text-align: center;">0</td><td rowspan="1" colspan="1" style="text-align: center;">0</td><td rowspan="1" colspan="1" style="text-align: center;">–</td><td rowspan="1" colspan="1" style="text-align: center;">–</td><td rowspan="1" colspan="1" style="text-align: center;">0</td><td rowspan="1" colspan="1" style="text-align: center;">?</td><td rowspan="1" colspan="1" style="text-align: center;">?</td></tr><tr><td rowspan="1" colspan="1" style="text-align: center;">
              <bold><italic><tp:taxon-name><tp:taxon-name-part taxon-name-part-type="genus">Diaprepes</tp:taxon-name-part> <tp:taxon-name-part taxon-name-part-type="species">anticus</tp:taxon-name-part></tp:taxon-name></italic> [FZ2017]</bold>
            </td><td rowspan="1" colspan="1" style="text-align: center;">0</td><td rowspan="1" colspan="1" style="text-align: center;">0</td><td rowspan="1" colspan="1" style="text-align: center;">1</td><td rowspan="1" colspan="1" style="text-align: center;">2</td><td rowspan="1" colspan="1" style="text-align: center;">0</td><td rowspan="1" colspan="1" style="text-align: center;">0</td><td rowspan="1" colspan="1" style="text-align: center;">0</td><td rowspan="1" colspan="1" style="text-align: center;">0</td><td rowspan="1" colspan="1" style="text-align: center;">0</td><td rowspan="1" colspan="1" style="text-align: center;">0</td><td rowspan="1" colspan="1" style="text-align: center;">0</td><td rowspan="1" colspan="1" style="text-align: center;">0</td><td rowspan="1" colspan="1" style="text-align: center;">0</td><td rowspan="1" colspan="1" style="text-align: center;">0</td><td rowspan="1" colspan="1" style="text-align: center;">0</td><td rowspan="1" colspan="1" style="text-align: center;">0</td><td rowspan="1" colspan="1" style="text-align: center;">0</td><td rowspan="1" colspan="1" style="text-align: center;">0</td><td rowspan="1" colspan="1" style="text-align: center;">0</td><td rowspan="1" colspan="1" style="text-align: center;">1</td><td rowspan="1" colspan="1" style="text-align: center;">–</td><td rowspan="1" colspan="1" style="text-align: center;">–</td><td rowspan="1" colspan="1" style="text-align: center;">0</td><td rowspan="1" colspan="1" style="text-align: center;">?</td><td rowspan="1" colspan="1" style="text-align: center;">?</td></tr></tbody></table></table-wrap><table-wrap id="T3386014" position="float" orientation="portrait"><label>Table 3.</label><caption><p>Extension of the character matrix published in Appendix 1 of <xref ref-type="bibr" rid="B3342999">Franz (2012)</xref>, with character/state codings 51-75 for <italic><tp:taxon-name><tp:taxon-name-part taxon-name-part-type="genus">Scelianoma</tp:taxon-name-part> <tp:taxon-name-part taxon-name-part-type="species">compacta</tp:taxon-name-part></tp:taxon-name></italic> [FZ2017], <italic><tp:taxon-name><tp:taxon-name-part taxon-name-part-type="genus">Tropirhinus</tp:taxon-name-part> <tp:taxon-name-part taxon-name-part-type="species">palpebratus</tp:taxon-name-part></tp:taxon-name></italic> [FZ2017], and <italic><tp:taxon-name><tp:taxon-name-part taxon-name-part-type="genus">Diaprepes</tp:taxon-name-part> <tp:taxon-name-part taxon-name-part-type="species">anticus</tp:taxon-name-part></tp:taxon-name></italic> [FZ2017]. "?" means "missing information". See <xref ref-type="bibr" rid="B3342999">Franz (2012)</xref> for additional explanation.</p></caption><table rules="all" border="1"><tbody><tr><td rowspan="1" colspan="1" style="text-align: center;">
              <bold>Label / character</bold>
            </td><td rowspan="1" colspan="1" style="text-align: center;">51</td><td rowspan="1" colspan="1" style="text-align: center;">52</td><td rowspan="1" colspan="1" style="text-align: center;">53</td><td rowspan="1" colspan="1" style="text-align: center;">54</td><td rowspan="1" colspan="1" style="text-align: center;">55</td><td rowspan="1" colspan="1" style="text-align: center;">56</td><td rowspan="1" colspan="1" style="text-align: center;">57</td><td rowspan="1" colspan="1" style="text-align: center;">58</td><td rowspan="1" colspan="1" style="text-align: center;">59</td><td rowspan="1" colspan="1" style="text-align: center;">60</td><td rowspan="1" colspan="1" style="text-align: center;">61</td><td rowspan="1" colspan="1" style="text-align: center;">62</td><td rowspan="1" colspan="1" style="text-align: center;">63</td><td rowspan="1" colspan="1" style="text-align: center;">64</td><td rowspan="1" colspan="1" style="text-align: center;">65</td><td rowspan="1" colspan="1" style="text-align: center;">66</td><td rowspan="1" colspan="1" style="text-align: center;">67</td><td rowspan="1" colspan="1" style="text-align: center;">68</td><td rowspan="1" colspan="1" style="text-align: center;">69</td><td rowspan="1" colspan="1" style="text-align: center;">70</td><td rowspan="1" colspan="1" style="text-align: center;">71</td><td rowspan="1" colspan="1" style="text-align: center;">72</td><td rowspan="1" colspan="1" style="text-align: center;">73</td><td rowspan="1" colspan="1" style="text-align: center;">74</td><td rowspan="1" colspan="1" style="text-align: center;">75</td></tr><tr><td rowspan="1" colspan="1" style="text-align: center;">
              <bold><italic><tp:taxon-name><tp:taxon-name-part taxon-name-part-type="genus">Scelianoma</tp:taxon-name-part> <tp:taxon-name-part taxon-name-part-type="species">compacta</tp:taxon-name-part></tp:taxon-name></italic> [FZ2017]</bold>
            </td><td rowspan="1" colspan="1" style="text-align: center;">0</td><td rowspan="1" colspan="1" style="text-align: center;">0</td><td rowspan="1" colspan="1" style="text-align: center;">0</td><td rowspan="1" colspan="1" style="text-align: center;">0</td><td rowspan="1" colspan="1" style="text-align: center;">0</td><td rowspan="1" colspan="1" style="text-align: center;">0</td><td rowspan="1" colspan="1" style="text-align: center;">0</td><td rowspan="1" colspan="1" style="text-align: center;">2</td><td rowspan="1" colspan="1" style="text-align: center;">0</td><td rowspan="1" colspan="1" style="text-align: center;">0</td><td rowspan="1" colspan="1" style="text-align: center;">0</td><td rowspan="1" colspan="1" style="text-align: center;">1</td><td rowspan="1" colspan="1" style="text-align: center;">0</td><td rowspan="1" colspan="1" style="text-align: center;">0</td><td rowspan="1" colspan="1" style="text-align: center;">0</td><td rowspan="1" colspan="1" style="text-align: center;">1</td><td rowspan="1" colspan="1" style="text-align: center;">0</td><td rowspan="1" colspan="1" style="text-align: center;">0</td><td rowspan="1" colspan="1" style="text-align: center;">0</td><td rowspan="1" colspan="1" style="text-align: center;">0</td><td rowspan="1" colspan="1" style="text-align: center;">–</td><td rowspan="1" colspan="1" style="text-align: center;">–</td><td rowspan="1" colspan="1" style="text-align: center;">0</td><td rowspan="1" colspan="1" style="text-align: center;">–</td><td rowspan="1" colspan="1" style="text-align: center;">0</td></tr><tr><td rowspan="1" colspan="1" style="text-align: center;">
              <bold><italic><tp:taxon-name><tp:taxon-name-part taxon-name-part-type="genus">Tropirhinus</tp:taxon-name-part> <tp:taxon-name-part taxon-name-part-type="species">palpebratus</tp:taxon-name-part></tp:taxon-name></italic> [FZ2017]</bold>
            </td><td rowspan="1" colspan="1" style="text-align: center;">0</td><td rowspan="1" colspan="1" style="text-align: center;">0</td><td rowspan="1" colspan="1" style="text-align: center;">0</td><td rowspan="1" colspan="1" style="text-align: center;">0</td><td rowspan="1" colspan="1" style="text-align: center;">0</td><td rowspan="1" colspan="1" style="text-align: center;">0</td><td rowspan="1" colspan="1" style="text-align: center;">0</td><td rowspan="1" colspan="1" style="text-align: center;">2</td><td rowspan="1" colspan="1" style="text-align: center;">0</td><td rowspan="1" colspan="1" style="text-align: center;">0</td><td rowspan="1" colspan="1" style="text-align: center;">0</td><td rowspan="1" colspan="1" style="text-align: center;">0</td><td rowspan="1" colspan="1" style="text-align: center;">0</td><td rowspan="1" colspan="1" style="text-align: center;">0</td><td rowspan="1" colspan="1" style="text-align: center;">0</td><td rowspan="1" colspan="1" style="text-align: center;">0</td><td rowspan="1" colspan="1" style="text-align: center;">1</td><td rowspan="1" colspan="1" style="text-align: center;">0</td><td rowspan="1" colspan="1" style="text-align: center;">0</td><td rowspan="1" colspan="1" style="text-align: center;">0</td><td rowspan="1" colspan="1" style="text-align: center;">–</td><td rowspan="1" colspan="1" style="text-align: center;">–</td><td rowspan="1" colspan="1" style="text-align: center;">0</td><td rowspan="1" colspan="1" style="text-align: center;">–</td><td rowspan="1" colspan="1" style="text-align: center;">0</td></tr><tr><td rowspan="1" colspan="1" style="text-align: center;">
              <bold><italic><tp:taxon-name><tp:taxon-name-part taxon-name-part-type="genus">Diaprepes</tp:taxon-name-part> <tp:taxon-name-part taxon-name-part-type="species">anticus</tp:taxon-name-part></tp:taxon-name></italic> [FZ2017]</bold>
            </td><td rowspan="1" colspan="1" style="text-align: center;">0</td><td rowspan="1" colspan="1" style="text-align: center;">0</td><td rowspan="1" colspan="1" style="text-align: center;">0</td><td rowspan="1" colspan="1" style="text-align: center;">0</td><td rowspan="1" colspan="1" style="text-align: center;">0</td><td rowspan="1" colspan="1" style="text-align: center;">0</td><td rowspan="1" colspan="1" style="text-align: center;">0</td><td rowspan="1" colspan="1" style="text-align: center;">2</td><td rowspan="1" colspan="1" style="text-align: center;">0</td><td rowspan="1" colspan="1" style="text-align: center;">0</td><td rowspan="1" colspan="1" style="text-align: center;">0</td><td rowspan="1" colspan="1" style="text-align: center;">0</td><td rowspan="1" colspan="1" style="text-align: center;">0</td><td rowspan="1" colspan="1" style="text-align: center;">0</td><td rowspan="1" colspan="1" style="text-align: center;">0</td><td rowspan="1" colspan="1" style="text-align: center;">0</td><td rowspan="1" colspan="1" style="text-align: center;">0</td><td rowspan="1" colspan="1" style="text-align: center;">0</td><td rowspan="1" colspan="1" style="text-align: center;">0</td><td rowspan="1" colspan="1" style="text-align: center;">0</td><td rowspan="1" colspan="1" style="text-align: center;">–</td><td rowspan="1" colspan="1" style="text-align: center;">–</td><td rowspan="1" colspan="1" style="text-align: center;">0</td><td rowspan="1" colspan="1" style="text-align: center;">–</td><td rowspan="1" colspan="1" style="text-align: center;">0</td></tr></tbody></table></table-wrap><table-wrap id="T3386015" position="float" orientation="portrait"><label>Table 4.</label><caption><p>Extension of the character matrix published in Appendix 1 of <xref ref-type="bibr" rid="B3342999">Franz (2012)</xref>, with character/state codings 76-100 for <italic><tp:taxon-name><tp:taxon-name-part taxon-name-part-type="genus">Scelianoma</tp:taxon-name-part> <tp:taxon-name-part taxon-name-part-type="species">compacta</tp:taxon-name-part></tp:taxon-name></italic> [FZ2017], <italic><tp:taxon-name><tp:taxon-name-part taxon-name-part-type="genus">Tropirhinus</tp:taxon-name-part> <tp:taxon-name-part taxon-name-part-type="species">palpebratus</tp:taxon-name-part></tp:taxon-name></italic> [FZ2017], and <italic><tp:taxon-name><tp:taxon-name-part taxon-name-part-type="genus">Diaprepes</tp:taxon-name-part> <tp:taxon-name-part taxon-name-part-type="species">anticus</tp:taxon-name-part></tp:taxon-name></italic> [FZ2017]. "?" means "missing information". See <xref ref-type="bibr" rid="B3342999">Franz (2012)</xref> for additional explanation.</p></caption><table rules="all" border="1"><tbody><tr><td rowspan="1" colspan="1" style="text-align: center;">
              <bold>Label / character</bold>
            </td><td rowspan="1" colspan="1" style="text-align: center;">76</td><td rowspan="1" colspan="1" style="text-align: center;">77</td><td rowspan="1" colspan="1" style="text-align: center;">78</td><td rowspan="1" colspan="1" style="text-align: center;">79</td><td rowspan="1" colspan="1" style="text-align: center;">80</td><td rowspan="1" colspan="1" style="text-align: center;">81</td><td rowspan="1" colspan="1" style="text-align: center;">82</td><td rowspan="1" colspan="1" style="text-align: center;">83</td><td rowspan="1" colspan="1" style="text-align: center;">84</td><td rowspan="1" colspan="1" style="text-align: center;">85</td><td rowspan="1" colspan="1" style="text-align: center;">86</td><td rowspan="1" colspan="1" style="text-align: center;">87</td><td rowspan="1" colspan="1" style="text-align: center;">88</td><td rowspan="1" colspan="1" style="text-align: center;">89</td><td rowspan="1" colspan="1" style="text-align: center;">90</td><td rowspan="1" colspan="1" style="text-align: center;">91</td><td rowspan="1" colspan="1" style="text-align: center;">92</td><td rowspan="1" colspan="1" style="text-align: center;">93</td><td rowspan="1" colspan="1" style="text-align: center;">94</td><td rowspan="1" colspan="1" style="text-align: center;">95</td><td rowspan="1" colspan="1" style="text-align: center;">96</td><td rowspan="1" colspan="1" style="text-align: center;">97</td><td rowspan="1" colspan="1" style="text-align: center;">98</td><td rowspan="1" colspan="1" style="text-align: center;">99</td><td rowspan="1" colspan="1" style="text-align: center;">100</td></tr><tr><td rowspan="1" colspan="1" style="text-align: center;">
              <bold><italic><tp:taxon-name><tp:taxon-name-part taxon-name-part-type="genus">Scelianoma</tp:taxon-name-part> <tp:taxon-name-part taxon-name-part-type="species">compacta</tp:taxon-name-part></tp:taxon-name></italic> [FZ2017]</bold>
            </td><td rowspan="1" colspan="1" style="text-align: center;">0</td><td rowspan="1" colspan="1" style="text-align: center;">0</td><td rowspan="1" colspan="1" style="text-align: center;">0</td><td rowspan="1" colspan="1" style="text-align: center;">0</td><td rowspan="1" colspan="1" style="text-align: center;">0</td><td rowspan="1" colspan="1" style="text-align: center;">–</td><td rowspan="1" colspan="1" style="text-align: center;">–</td><td rowspan="1" colspan="1" style="text-align: center;">1</td><td rowspan="1" colspan="1" style="text-align: center;">–</td><td rowspan="1" colspan="1" style="text-align: center;">–</td><td rowspan="1" colspan="1" style="text-align: center;">0</td><td rowspan="1" colspan="1" style="text-align: center;">0</td><td rowspan="1" colspan="1" style="text-align: center;">0</td><td rowspan="1" colspan="1" style="text-align: center;">?</td><td rowspan="1" colspan="1" style="text-align: center;">?</td><td rowspan="1" colspan="1" style="text-align: center;">?</td><td rowspan="1" colspan="1" style="text-align: center;">?</td><td rowspan="1" colspan="1" style="text-align: center;">?</td><td rowspan="1" colspan="1" style="text-align: center;">?</td><td rowspan="1" colspan="1" style="text-align: center;">?</td><td rowspan="1" colspan="1" style="text-align: center;">?</td><td rowspan="1" colspan="1" style="text-align: center;">?</td><td rowspan="1" colspan="1" style="text-align: center;">?</td><td rowspan="1" colspan="1" style="text-align: center;">?</td><td rowspan="1" colspan="1" style="text-align: center;">?</td></tr><tr><td rowspan="1" colspan="1" style="text-align: center;">
              <bold><italic><tp:taxon-name><tp:taxon-name-part taxon-name-part-type="genus">Tropirhinus</tp:taxon-name-part> <tp:taxon-name-part taxon-name-part-type="species">palpebratus</tp:taxon-name-part></tp:taxon-name></italic> [FZ2017]</bold>
            </td><td rowspan="1" colspan="1" style="text-align: center;">0</td><td rowspan="1" colspan="1" style="text-align: center;">0</td><td rowspan="1" colspan="1" style="text-align: center;">0</td><td rowspan="1" colspan="1" style="text-align: center;">0</td><td rowspan="1" colspan="1" style="text-align: center;">0</td><td rowspan="1" colspan="1" style="text-align: center;">0</td><td rowspan="1" colspan="1" style="text-align: center;">0</td><td rowspan="1" colspan="1" style="text-align: center;">?</td><td rowspan="1" colspan="1" style="text-align: center;">?</td><td rowspan="1" colspan="1" style="text-align: center;">?</td><td rowspan="1" colspan="1" style="text-align: center;">0</td><td rowspan="1" colspan="1" style="text-align: center;">0</td><td rowspan="1" colspan="1" style="text-align: center;">0</td><td rowspan="1" colspan="1" style="text-align: center;">?</td><td rowspan="1" colspan="1" style="text-align: center;">?</td><td rowspan="1" colspan="1" style="text-align: center;">?</td><td rowspan="1" colspan="1" style="text-align: center;">?</td><td rowspan="1" colspan="1" style="text-align: center;">?</td><td rowspan="1" colspan="1" style="text-align: center;">?</td><td rowspan="1" colspan="1" style="text-align: center;">?</td><td rowspan="1" colspan="1" style="text-align: center;">?</td><td rowspan="1" colspan="1" style="text-align: center;">?</td><td rowspan="1" colspan="1" style="text-align: center;">?</td><td rowspan="1" colspan="1" style="text-align: center;">?</td><td rowspan="1" colspan="1" style="text-align: center;">?</td></tr><tr><td rowspan="1" colspan="1" style="text-align: center;"><bold><italic><tp:taxon-name><tp:taxon-name-part taxon-name-part-type="genus">Diaprepes</tp:taxon-name-part> <tp:taxon-name-part taxon-name-part-type="species">anticus</tp:taxon-name-part></tp:taxon-name></italic></bold><break/>[<bold>FZ2017</bold>]</td><td rowspan="1" colspan="1" style="text-align: center;">0</td><td rowspan="1" colspan="1" style="text-align: center;">0</td><td rowspan="1" colspan="1" style="text-align: center;">0</td><td rowspan="1" colspan="1" style="text-align: center;">0</td><td rowspan="1" colspan="1" style="text-align: center;">0</td><td rowspan="1" colspan="1" style="text-align: center;">–</td><td rowspan="1" colspan="1" style="text-align: center;">–</td><td rowspan="1" colspan="1" style="text-align: center;">0</td><td rowspan="1" colspan="1" style="text-align: center;">0</td><td rowspan="1" colspan="1" style="text-align: center;">0</td><td rowspan="1" colspan="1" style="text-align: center;">1</td><td rowspan="1" colspan="1" style="text-align: center;">0</td><td rowspan="1" colspan="1" style="text-align: center;">0</td><td rowspan="1" colspan="1" style="text-align: center;">?</td><td rowspan="1" colspan="1" style="text-align: center;">?</td><td rowspan="1" colspan="1" style="text-align: center;">?</td><td rowspan="1" colspan="1" style="text-align: center;">?</td><td rowspan="1" colspan="1" style="text-align: center;">?</td><td rowspan="1" colspan="1" style="text-align: center;">?</td><td rowspan="1" colspan="1" style="text-align: center;">?</td><td rowspan="1" colspan="1" style="text-align: center;">?</td><td rowspan="1" colspan="1" style="text-align: center;">?</td><td rowspan="1" colspan="1" style="text-align: center;">?</td><td rowspan="1" colspan="1" style="text-align: center;">?</td><td rowspan="1" colspan="1" style="text-align: center;">?</td></tr></tbody></table></table-wrap><table-wrap id="T3386016" position="float" orientation="portrait"><label>Table 5.</label><caption><p>Extension of the character matrix published in Appendix 1 of <xref ref-type="bibr" rid="B3342999">Franz (2012)</xref>, with character/state codings 101-125 for <italic><tp:taxon-name><tp:taxon-name-part taxon-name-part-type="genus">Scelianoma</tp:taxon-name-part> <tp:taxon-name-part taxon-name-part-type="species">compacta</tp:taxon-name-part></tp:taxon-name></italic> [FZ2017], <italic><tp:taxon-name><tp:taxon-name-part taxon-name-part-type="genus">Tropirhinus</tp:taxon-name-part> <tp:taxon-name-part taxon-name-part-type="species">palpebratus</tp:taxon-name-part></tp:taxon-name></italic> [FZ2017], and <italic><tp:taxon-name><tp:taxon-name-part taxon-name-part-type="genus">Diaprepes</tp:taxon-name-part> <tp:taxon-name-part taxon-name-part-type="species">anticus</tp:taxon-name-part></tp:taxon-name></italic> [FZ2017]. "?" means "missing information". See <xref ref-type="bibr" rid="B3342999">Franz (2012)</xref> for additional explanation.</p></caption><table rules="all" border="1"><tbody><tr><td rowspan="1" colspan="1" style="text-align: center;">
              <bold>Label / character</bold>
            </td><td rowspan="1" colspan="1" style="text-align: center;">101</td><td rowspan="1" colspan="1" style="text-align: center;">102</td><td rowspan="1" colspan="1" style="text-align: center;">103</td><td rowspan="1" colspan="1" style="text-align: center;">104</td><td rowspan="1" colspan="1" style="text-align: center;">105</td><td rowspan="1" colspan="1" style="text-align: center;">106</td><td rowspan="1" colspan="1" style="text-align: center;">107</td><td rowspan="1" colspan="1" style="text-align: center;">108</td><td rowspan="1" colspan="1" style="text-align: center;">109</td><td rowspan="1" colspan="1" style="text-align: center;">110</td><td rowspan="1" colspan="1" style="text-align: center;">111</td><td rowspan="1" colspan="1" style="text-align: center;">112</td><td rowspan="1" colspan="1" style="text-align: center;">113</td><td rowspan="1" colspan="1" style="text-align: center;">114</td><td rowspan="1" colspan="1" style="text-align: center;">115</td><td rowspan="1" colspan="1" style="text-align: center;">116</td><td rowspan="1" colspan="1" style="text-align: center;">117</td><td rowspan="1" colspan="1" style="text-align: center;">118</td><td rowspan="1" colspan="1" style="text-align: center;">119</td><td rowspan="1" colspan="1" style="text-align: center;">120</td><td rowspan="1" colspan="1" style="text-align: center;">121</td><td rowspan="1" colspan="1" style="text-align: center;">122</td><td rowspan="1" colspan="1" style="text-align: center;">123</td><td rowspan="1" colspan="1" style="text-align: center;">124</td><td rowspan="1" colspan="1" style="text-align: center;">125</td></tr><tr><td rowspan="1" colspan="1" style="text-align: center;">
              <bold><italic><tp:taxon-name><tp:taxon-name-part taxon-name-part-type="genus">Scelianoma</tp:taxon-name-part> <tp:taxon-name-part taxon-name-part-type="species">compacta</tp:taxon-name-part></tp:taxon-name></italic> [FZ2017]</bold>
            </td><td rowspan="1" colspan="1" style="text-align: center;">?</td><td rowspan="1" colspan="1" style="text-align: center;">?</td><td rowspan="1" colspan="1" style="text-align: center;">?</td><td rowspan="1" colspan="1" style="text-align: center;">?</td><td rowspan="1" colspan="1" style="text-align: center;">?</td><td rowspan="1" colspan="1" style="text-align: center;">?</td><td rowspan="1" colspan="1" style="text-align: center;">?</td><td rowspan="1" colspan="1" style="text-align: center;">?</td><td rowspan="1" colspan="1" style="text-align: center;">?</td><td rowspan="1" colspan="1" style="text-align: center;">?</td><td rowspan="1" colspan="1" style="text-align: center;">?</td><td rowspan="1" colspan="1" style="text-align: center;">?</td><td rowspan="1" colspan="1" style="text-align: center;">?</td><td rowspan="1" colspan="1" style="text-align: center;">?</td><td rowspan="1" colspan="1" style="text-align: center;">?</td><td rowspan="1" colspan="1" style="text-align: center;">?</td><td rowspan="1" colspan="1" style="text-align: center;">?</td><td rowspan="1" colspan="1" style="text-align: center;">?</td><td rowspan="1" colspan="1" style="text-align: center;">?</td><td rowspan="1" colspan="1" style="text-align: center;">?</td><td rowspan="1" colspan="1" style="text-align: center;">?</td><td rowspan="1" colspan="1" style="text-align: center;">?</td><td rowspan="1" colspan="1" style="text-align: center;">?</td><td rowspan="1" colspan="1" style="text-align: center;">?</td><td rowspan="1" colspan="1" style="text-align: center;">?</td></tr><tr><td rowspan="1" colspan="1" style="text-align: center;">
              <bold><italic><tp:taxon-name><tp:taxon-name-part taxon-name-part-type="genus">Tropirhinus</tp:taxon-name-part> <tp:taxon-name-part taxon-name-part-type="species">palpebratus</tp:taxon-name-part></tp:taxon-name></italic> [FZ2017]</bold>
            </td><td rowspan="1" colspan="1" style="text-align: center;">?</td><td rowspan="1" colspan="1" style="text-align: center;">?</td><td rowspan="1" colspan="1" style="text-align: center;">?</td><td rowspan="1" colspan="1" style="text-align: center;">?</td><td rowspan="1" colspan="1" style="text-align: center;">?</td><td rowspan="1" colspan="1" style="text-align: center;">?</td><td rowspan="1" colspan="1" style="text-align: center;">?</td><td rowspan="1" colspan="1" style="text-align: center;">?</td><td rowspan="1" colspan="1" style="text-align: center;">?</td><td rowspan="1" colspan="1" style="text-align: center;">?</td><td rowspan="1" colspan="1" style="text-align: center;">?</td><td rowspan="1" colspan="1" style="text-align: center;">?</td><td rowspan="1" colspan="1" style="text-align: center;">?</td><td rowspan="1" colspan="1" style="text-align: center;">?</td><td rowspan="1" colspan="1" style="text-align: center;">?</td><td rowspan="1" colspan="1" style="text-align: center;">?</td><td rowspan="1" colspan="1" style="text-align: center;">?</td><td rowspan="1" colspan="1" style="text-align: center;">?</td><td rowspan="1" colspan="1" style="text-align: center;">?</td><td rowspan="1" colspan="1" style="text-align: center;">?</td><td rowspan="1" colspan="1" style="text-align: center;">?</td><td rowspan="1" colspan="1" style="text-align: center;">?</td><td rowspan="1" colspan="1" style="text-align: center;">?</td><td rowspan="1" colspan="1" style="text-align: center;">?</td><td rowspan="1" colspan="1" style="text-align: center;">?</td></tr><tr><td rowspan="1" colspan="1" style="text-align: center;">
              <bold><italic><tp:taxon-name><tp:taxon-name-part taxon-name-part-type="genus">Diaprepes</tp:taxon-name-part> <tp:taxon-name-part taxon-name-part-type="species">anticus</tp:taxon-name-part></tp:taxon-name></italic> [FZ2017]</bold>
            </td><td rowspan="1" colspan="1" style="text-align: center;">?</td><td rowspan="1" colspan="1" style="text-align: center;">?</td><td rowspan="1" colspan="1" style="text-align: center;">?</td><td rowspan="1" colspan="1" style="text-align: center;">?</td><td rowspan="1" colspan="1" style="text-align: center;">?</td><td rowspan="1" colspan="1" style="text-align: center;">?</td><td rowspan="1" colspan="1" style="text-align: center;">?</td><td rowspan="1" colspan="1" style="text-align: center;">?</td><td rowspan="1" colspan="1" style="text-align: center;">?</td><td rowspan="1" colspan="1" style="text-align: center;">?</td><td rowspan="1" colspan="1" style="text-align: center;">?</td><td rowspan="1" colspan="1" style="text-align: center;">?</td><td rowspan="1" colspan="1" style="text-align: center;">?</td><td rowspan="1" colspan="1" style="text-align: center;">?</td><td rowspan="1" colspan="1" style="text-align: center;">?</td><td rowspan="1" colspan="1" style="text-align: center;">?</td><td rowspan="1" colspan="1" style="text-align: center;">?</td><td rowspan="1" colspan="1" style="text-align: center;">?</td><td rowspan="1" colspan="1" style="text-align: center;">?</td><td rowspan="1" colspan="1" style="text-align: center;">?</td><td rowspan="1" colspan="1" style="text-align: center;">?</td><td rowspan="1" colspan="1" style="text-align: center;">?</td><td rowspan="1" colspan="1" style="text-align: center;">?</td><td rowspan="1" colspan="1" style="text-align: center;">?</td><td rowspan="1" colspan="1" style="text-align: center;">?</td></tr></tbody></table></table-wrap><table-wrap id="T3386017" position="float" orientation="portrait"><label>Table 6.</label><caption><p>Extension of the character matrix published in Appendix 1 of <xref ref-type="bibr" rid="B3342999">Franz (2012)</xref>, with character/state codings 126-143 for <italic><tp:taxon-name><tp:taxon-name-part taxon-name-part-type="genus">Scelianoma</tp:taxon-name-part> <tp:taxon-name-part taxon-name-part-type="species">compacta</tp:taxon-name-part></tp:taxon-name></italic> [FZ2017], <italic><tp:taxon-name><tp:taxon-name-part taxon-name-part-type="genus">Tropirhinus</tp:taxon-name-part> <tp:taxon-name-part taxon-name-part-type="species">palpebratus</tp:taxon-name-part></tp:taxon-name></italic> [FZ2017], and <italic><tp:taxon-name><tp:taxon-name-part taxon-name-part-type="genus">Diaprepes</tp:taxon-name-part> <tp:taxon-name-part taxon-name-part-type="species">anticus</tp:taxon-name-part></tp:taxon-name></italic> [FZ2017]. "?" means "missing information". See <xref ref-type="bibr" rid="B3342999">Franz (2012)</xref> for additional explanation.</p></caption><table rules="all" border="1"><tbody><tr><td rowspan="1" colspan="1" style="text-align: center;">
              <bold>Label / character</bold>
            </td><td rowspan="1" colspan="1" style="text-align: center;">126</td><td rowspan="1" colspan="1" style="text-align: center;">127</td><td rowspan="1" colspan="1" style="text-align: center;">128</td><td rowspan="1" colspan="1" style="text-align: center;">129</td><td rowspan="1" colspan="1" style="text-align: center;">130</td><td rowspan="1" colspan="1" style="text-align: center;">131</td><td rowspan="1" colspan="1" style="text-align: center;">132</td><td rowspan="1" colspan="1" style="text-align: center;">133</td><td rowspan="1" colspan="1" style="text-align: center;">134</td><td rowspan="1" colspan="1" style="text-align: center;">135</td><td rowspan="1" colspan="1" style="text-align: center;">136</td><td rowspan="1" colspan="1" style="text-align: center;">137</td><td rowspan="1" colspan="1" style="text-align: center;">138</td><td rowspan="1" colspan="1" style="text-align: center;">139</td><td rowspan="1" colspan="1" style="text-align: center;">140</td><td rowspan="1" colspan="1" style="text-align: center;">141</td><td rowspan="1" colspan="1" style="text-align: center;">142</td><td rowspan="1" colspan="1" style="text-align: center;">143</td></tr><tr><td rowspan="1" colspan="1" style="text-align: center;">
              <bold><italic><tp:taxon-name><tp:taxon-name-part taxon-name-part-type="genus">Scelianoma</tp:taxon-name-part> <tp:taxon-name-part taxon-name-part-type="species">compacta</tp:taxon-name-part></tp:taxon-name></italic> [FZ2017]</bold>
            </td><td rowspan="1" colspan="1" style="text-align: center;">?</td><td rowspan="1" colspan="1" style="text-align: center;">?</td><td rowspan="1" colspan="1" style="text-align: center;">?</td><td rowspan="1" colspan="1" style="text-align: center;">?</td><td rowspan="1" colspan="1" style="text-align: center;">?</td><td rowspan="1" colspan="1" style="text-align: center;">?</td><td rowspan="1" colspan="1" style="text-align: center;">?</td><td rowspan="1" colspan="1" style="text-align: center;">?</td><td rowspan="1" colspan="1" style="text-align: center;">?</td><td rowspan="1" colspan="1" style="text-align: center;">?</td><td rowspan="1" colspan="1" style="text-align: center;">?</td><td rowspan="1" colspan="1" style="text-align: center;">?</td><td rowspan="1" colspan="1" style="text-align: center;">?</td><td rowspan="1" colspan="1" style="text-align: center;">?</td><td rowspan="1" colspan="1" style="text-align: center;">?</td><td rowspan="1" colspan="1" style="text-align: center;">?</td><td rowspan="1" colspan="1" style="text-align: center;">?</td><td rowspan="1" colspan="1" style="text-align: center;">?</td></tr><tr><td rowspan="1" colspan="1" style="text-align: center;">
              <bold><italic><tp:taxon-name><tp:taxon-name-part taxon-name-part-type="genus">Tropirhinus</tp:taxon-name-part> <tp:taxon-name-part taxon-name-part-type="species">palpebratus</tp:taxon-name-part></tp:taxon-name></italic> [FZ2017]</bold>
            </td><td rowspan="1" colspan="1" style="text-align: center;">?</td><td rowspan="1" colspan="1" style="text-align: center;">?</td><td rowspan="1" colspan="1" style="text-align: center;">?</td><td rowspan="1" colspan="1" style="text-align: center;">?</td><td rowspan="1" colspan="1" style="text-align: center;">?</td><td rowspan="1" colspan="1" style="text-align: center;">?</td><td rowspan="1" colspan="1" style="text-align: center;">?</td><td rowspan="1" colspan="1" style="text-align: center;">?</td><td rowspan="1" colspan="1" style="text-align: center;">?</td><td rowspan="1" colspan="1" style="text-align: center;">?</td><td rowspan="1" colspan="1" style="text-align: center;">?</td><td rowspan="1" colspan="1" style="text-align: center;">?</td><td rowspan="1" colspan="1" style="text-align: center;">?</td><td rowspan="1" colspan="1" style="text-align: center;">?</td><td rowspan="1" colspan="1" style="text-align: center;">?</td><td rowspan="1" colspan="1" style="text-align: center;">?</td><td rowspan="1" colspan="1" style="text-align: center;">?</td><td rowspan="1" colspan="1" style="text-align: center;">?</td></tr><tr><td rowspan="1" colspan="1" style="text-align: center;">
              <bold><italic><tp:taxon-name><tp:taxon-name-part taxon-name-part-type="genus">Diaprepes</tp:taxon-name-part> <tp:taxon-name-part taxon-name-part-type="species">anticus</tp:taxon-name-part></tp:taxon-name></italic> [FZ2017]</bold>
            </td><td rowspan="1" colspan="1" style="text-align: center;">?</td><td rowspan="1" colspan="1" style="text-align: center;">?</td><td rowspan="1" colspan="1" style="text-align: center;">?</td><td rowspan="1" colspan="1" style="text-align: center;">?</td><td rowspan="1" colspan="1" style="text-align: center;">?</td><td rowspan="1" colspan="1" style="text-align: center;">?</td><td rowspan="1" colspan="1" style="text-align: center;">?</td><td rowspan="1" colspan="1" style="text-align: center;">?</td><td rowspan="1" colspan="1" style="text-align: center;">?</td><td rowspan="1" colspan="1" style="text-align: center;">?</td><td rowspan="1" colspan="1" style="text-align: center;">?</td><td rowspan="1" colspan="1" style="text-align: center;">?</td><td rowspan="1" colspan="1" style="text-align: center;">?</td><td rowspan="1" colspan="1" style="text-align: center;">?</td><td rowspan="1" colspan="1" style="text-align: center;">?</td><td rowspan="1" colspan="1" style="text-align: center;">?</td><td rowspan="1" colspan="1" style="text-align: center;">?</td><td rowspan="1" colspan="1" style="text-align: center;">?</td></tr></tbody></table></table-wrap></tp:treatment-sec><ref-list><ref id="B3347839"><element-citation xmlns:xlink="http://www.w3.org/1999/xlink" publication-type="article" xlink:type="simple"><person-group person-group-type="author"><name name-style="western"><surname>Vaurie</surname><given-names>Patricia</given-names></name></person-group><year>1963</year><article-title>A revision of the South American genus Hyphantus (<tp:taxon-name><tp:taxon-name-part taxon-name-part-type="order">Coleoptera</tp:taxon-name-part></tp:taxon-name>, <tp:taxon-name><tp:taxon-name-part taxon-name-part-type="family">Curculionidae</tp:taxon-name-part></tp:taxon-name>, <tp:taxon-name><tp:taxon-name-part taxon-name-part-type="subfamily">Otiorhynchinae</tp:taxon-name-part></tp:taxon-name>)</article-title><source>Bulletin of the American Museum of Natural History</source><volume>125</volume><issue>4</issue><fpage>241</fpage><lpage>304</lpage><uri xlink:type="simple">http://hdl.handle.net/2246/1979</uri></element-citation></ref><ref id="B3342889"><element-citation xmlns:xlink="http://www.w3.org/1999/xlink" publication-type="article" xlink:type="simple"><person-group person-group-type="author"><name name-style="western"><surname>Franz</surname><given-names>Nico M.</given-names></name></person-group><year>2010</year><article-title>Redescriptions of critical type species in the <tp:taxon-name><tp:taxon-name-part taxon-name-part-type="tribe">Eustylini</tp:taxon-name-part></tp:taxon-name> Lacordaire (<tp:taxon-name><tp:taxon-name-part taxon-name-part-type="order">Coleoptera</tp:taxon-name-part></tp:taxon-name>: <tp:taxon-name><tp:taxon-name-part taxon-name-part-type="family">Curculionidae</tp:taxon-name-part></tp:taxon-name>: <tp:taxon-name><tp:taxon-name-part taxon-name-part-type="subfamily">Entiminae</tp:taxon-name-part></tp:taxon-name>)</article-title><source>Journal of Natural History</source><volume>44</volume><fpage>41</fpage><lpage>80</lpage><uri xlink:type="simple">http://dx.doi.org/10.1080/00222930903383495</uri><pub-id pub-id-type="doi">10.1080/00222930903383495</pub-id></element-citation></ref><ref id="B3346557"><element-citation xmlns:xlink="http://www.w3.org/1999/xlink" publication-type="article" xlink:type="simple"><person-group person-group-type="author"><name name-style="western"><surname>Thompson</surname><given-names>Richard T.</given-names></name></person-group><year>1992</year><article-title>Observations on the morphology and classification of weevils (<tp:taxon-name><tp:taxon-name-part taxon-name-part-type="order">Coleoptera</tp:taxon-name-part></tp:taxon-name>, <tp:taxon-name><tp:taxon-name-part taxon-name-part-type="superfamily">Curculionoidea</tp:taxon-name-part></tp:taxon-name>) with a key to major groups</article-title><source>Journal of Natural History</source><volume>26</volume><issue>4</issue><fpage>835</fpage><lpage>891</lpage><uri xlink:type="simple">http://dx.doi.org/10.1080/00222939200770511</uri><pub-id pub-id-type="doi">10.1080/00222939200770511</pub-id></element-citation></ref><ref id="B3342999"><element-citation xmlns:xlink="http://www.w3.org/1999/xlink" publication-type="article" xlink:type="simple"><person-group person-group-type="author"><name name-style="western"><surname>Franz</surname><given-names>Nico M.</given-names></name></person-group><year>2012</year><article-title>Phylogenetic reassessment of the <italic><tp:taxon-name><tp:taxon-name-part taxon-name-part-type="genus">Exophthalmus</tp:taxon-name-part></tp:taxon-name></italic> genus complex (<tp:taxon-name><tp:taxon-name-part taxon-name-part-type="family">Curculionidae</tp:taxon-name-part></tp:taxon-name>: <tp:taxon-name><tp:taxon-name-part taxon-name-part-type="subfamily">Entiminae</tp:taxon-name-part></tp:taxon-name>: <tp:taxon-name><tp:taxon-name-part taxon-name-part-type="tribe">Eustylini</tp:taxon-name-part></tp:taxon-name>, <tp:taxon-name><tp:taxon-name-part taxon-name-part-type="tribe">Geonemini</tp:taxon-name-part></tp:taxon-name>)</article-title><source>Zoological Journal of the Linnean Society</source><volume>164</volume><issue>3</issue><fpage>510</fpage><lpage>557</lpage><uri xlink:type="simple">http://dx.doi.org/10.1111/j.1096-3642.2011.00774.x</uri><pub-id pub-id-type="doi">10.1111/j.1096-3642.2011.00774.x</pub-id></element-citation></ref><ref id="B3347985"><element-citation xmlns:xlink="http://www.w3.org/1999/xlink" publication-type="article" xlink:type="simple"><person-group person-group-type="author"><name name-style="western"><surname>O'Brien</surname><given-names>Charles W.</given-names></name><name name-style="western"><surname>Wibmer</surname><given-names>Guillermo J.</given-names></name></person-group><year>1982</year><article-title>Annotated checklist of the weevils (<tp:taxon-name><tp:taxon-name-part taxon-name-part-type="family">Curculionidae</tp:taxon-name-part></tp:taxon-name> <italic>sensu lato</italic>) of North America, Central America, and the West Indies (<tp:taxon-name><tp:taxon-name-part taxon-name-part-type="order">Coleoptera</tp:taxon-name-part></tp:taxon-name>: <tp:taxon-name><tp:taxon-name-part taxon-name-part-type="superfamily">Curculionoidea</tp:taxon-name-part></tp:taxon-name>)</article-title><source>Memoirs of the American Entomological Institute</source><volume>34</volume><fpage>1</fpage><lpage>382</lpage></element-citation></ref><ref id="B3352462"><element-citation xmlns:xlink="http://www.w3.org/1999/xlink" publication-type="article" xlink:type="simple"><person-group person-group-type="author"><name name-style="western"><surname>Guérin-Méneville</surname><given-names>Félix É.</given-names></name></person-group><year>1847</year><article-title>Décade entomologique</article-title><source>Revue Zoologique</source><volume>10</volume><fpage>2</fpage><lpage>11</lpage><uri xlink:type="simple">http://biodiversitylibrary.org/page/2271611</uri></element-citation></ref><ref id="B3352472"><element-citation xmlns:xlink="http://www.w3.org/1999/xlink" publication-type="article" xlink:type="simple"><person-group person-group-type="author"><name name-style="western"><surname>Chevrolat</surname><given-names>Louis A. A.</given-names></name></person-group><year>1877</year><article-title>Descriptions de Coléoptères nouveaux ou peu connus</article-title><source>Annales de la Société Entomologique de France</source><volume>5</volume><issue>7</issue><fpage>167</fpage><lpage>182</lpage><uri xlink:type="simple">http://biodiversitylibrary.org/page/8244495</uri></element-citation></ref><ref id="B3343009"><element-citation xmlns:xlink="http://www.w3.org/1999/xlink" publication-type="article" xlink:type="simple"><person-group person-group-type="author"><name name-style="western"><surname>Zhang</surname><given-names>Guanyang</given-names></name><name name-style="western"><surname>Basharat</surname><given-names>Usmaan</given-names></name><name name-style="western"><surname>Matzke</surname><given-names>Nicholas</given-names></name><name name-style="western"><surname>Franz</surname><given-names>Nico M.</given-names></name></person-group><year>2017</year><article-title>Model selection in statistical historical biogeography of Neotropical insects - the <italic><tp:taxon-name><tp:taxon-name-part taxon-name-part-type="genus">Exophthalmus</tp:taxon-name-part></tp:taxon-name></italic> genus complex (<tp:taxon-name><tp:taxon-name-part taxon-name-part-type="family">Curculionidae</tp:taxon-name-part></tp:taxon-name>: <tp:taxon-name><tp:taxon-name-part taxon-name-part-type="subfamily">Entiminae</tp:taxon-name-part></tp:taxon-name>)</article-title><source>Molecular Phylogenetics and Evolution</source><volume>109</volume><fpage>226</fpage><lpage>239</lpage><uri xlink:type="simple">http://dx.doi.org/10.1016/j.ympev.2016.12.039</uri><pub-id pub-id-type="doi">10.1016/j.ympev.2016.12.039</pub-id></element-citation></ref><ref id="B3352482"><element-citation xmlns:xlink="http://www.w3.org/1999/xlink" publication-type="article" xlink:type="simple"><person-group person-group-type="author"><name name-style="western"><surname>Vences</surname><given-names>Miguel</given-names></name><name name-style="western"><surname>Guayasamin</surname><given-names>Juan M.</given-names></name><name name-style="western"><surname>Miralles</surname><given-names>Aurélien</given-names></name><name name-style="western"><surname>De La Riva</surname><given-names>Ignacio</given-names></name></person-group><year>2013</year><article-title>To name or not to name: criteria to promote economy of change in Linnaean classification schemes</article-title><source>Zootaxa</source><volume>3636</volume><issue>2</issue><fpage>201</fpage><lpage>244</lpage><uri xlink:type="simple">http://dx.doi.org/10.11646/zootaxa.3636.2.1</uri><pub-id pub-id-type="doi">10.11646/zootaxa.3636.2.1</pub-id></element-citation></ref><ref id="B3352551"><element-citation xmlns:xlink="http://www.w3.org/1999/xlink" publication-type="conference-paper" xlink:type="simple"><person-group person-group-type="author"><name name-style="western"><surname>O'Brien</surname><given-names>Charles W.</given-names></name><name name-style="western"><surname>Kovarik</surname><given-names>Peter W.</given-names></name></person-group><year>2001</year><article-title>The genus <italic><tp:taxon-name><tp:taxon-name-part taxon-name-part-type="genus">Diaprepes</tp:taxon-name-part></tp:taxon-name></italic>: its origin and geographical distribution in the Caribbean region</article-title><source><italic><tp:taxon-name><tp:taxon-name-part taxon-name-part-type="genus">Diaprepes</tp:taxon-name-part></tp:taxon-name></italic>, Short Course &amp; Workshop Proceedings, Edited by Stephen H. Futch</source><conf-loc>Citrus Research and Education Center, University of Florida Institute of Food and Agricultural Sciences, Lake Alfred</conf-loc><size units="page">1-7</size><uri xlink:type="simple">http://irrec.ifas.ufl.edu/flcitrus/short_course_and_workshop/diaprepes/genus_diaprepes.shtml</uri></element-citation></ref><ref id="B3352492"><element-citation xmlns:xlink="http://www.w3.org/1999/xlink" publication-type="article" xlink:type="simple"><person-group person-group-type="author"><name name-style="western"><surname>Morrone</surname><given-names>Juan J.</given-names></name></person-group><year>1999</year><article-title>The species of <tp:taxon-name><tp:taxon-name-part taxon-name-part-type="subfamily">Entiminae</tp:taxon-name-part></tp:taxon-name> (<tp:taxon-name><tp:taxon-name-part taxon-name-part-type="order">Coleoptera</tp:taxon-name-part></tp:taxon-name>: <tp:taxon-name><tp:taxon-name-part taxon-name-part-type="family">Curculionidae</tp:taxon-name-part></tp:taxon-name>) ranged in America south of the United States</article-title><source>Anales del Instituto de Biología, Universidad Nacional Autónoma de México. Serie Zoología</source><volume>70</volume><issue>2</issue><fpage>99</fpage><lpage>168</lpage><uri xlink:type="simple">http://www.redalyc.org/articulo.oa?id=45870204</uri></element-citation></ref><ref id="B3349068"><element-citation xmlns:xlink="http://www.w3.org/1999/xlink" publication-type="book" xlink:type="simple"><person-group person-group-type="author"><name name-style="western"><surname>Brown</surname><given-names>Roland W.</given-names></name></person-group><year>1956</year><source>Composition of scientific words, revised edition</source><publisher-name>Smithsonian Institution Press</publisher-name><publisher-loc>Washington, D.C.</publisher-loc><size units="page">882</size></element-citation></ref></ref-list></tp:taxon-treatment>
